# Supplementary material for: TENT5C extends Odf1 poly(A) tail to sustain sperm morphogenesis and fertility
Source: bioRxiv. 2025 Mar 24:2025.03.20.644152. Preprint. [Version 1] doi: 10.1101/2025.03.20.644152 (PMC11974682; doi:10.1101/2025.03.20.644152)
Supplement: Supplement 1 — Extended Data Table 1, differential RNA accumulation. Provided as a separate .xlsx file. [file media-1.xlsx]

## Sheet: DESeq2_WT_ESvsRS
Extended Data Table 1, differential RNA accumulation.
Differential transcript accumulation between round spermatids and elongated spermatids from Tent5cwt/wt mice. Output from DESeq2 analysis (Bioconductor package, Love et al., 2014).
	contig	FC_ES_WT_RS_WT	padj_ES_WT_RS_WT	DEG_ES_WT_RS_WT	mgi_symbol
1	ENSMUST00000057101	3.17737	4.15228797248804e-102	+	akap4
2	ENSMUST00000113762	2.09959	2.08692427847453e-33	+	odf2
3	ENSMUST00000212054	3.4902	2.26688961258806e-33	+	tmem269
4	ENSMUST00000130418	2.50177	5.338600902145e-33	+	aldh1l1
5	ENSMUST00000055984	3.01633	1.44546368665685e-32	+	isg20l2
6	ENSMUST00000031161	2.88798	1.85101088879662e-31	+	spmap2l
7	ENSMUST00000001884	2.37348	1.85101088879662e-31	+	clpb
8	ENSMUST00000052211	2.34355	3.862375129699e-31	+	znrf4
9	ENSMUST00000060855	2.88781	7.18274198348464e-31	+	h1f7
10	ENSMUST00000029955	2.30269	7.61840674839034e-30	+	1700009n14rik
11	ENSMUST00000144960	3.16382	8.10690260530666e-30	+	4930544d05rik
12	ENSMUST00000032441	2.74857	8.48279908391445e-30	+	ccdc91
13	ENSMUST00000028346	2.58034	1.21399586452514e-29	+	cimip2a
14	ENSMUST00000035243	2.87108	6.67730910119269e-29	+	cby2
15	ENSMUST00000098908	3.33304	1.35121496471195e-28	+	defb33
16	ENSMUST00000031719	2.75364	2.34328754962452e-28	+	fscn3
17	ENSMUST00000030306	2.30936	3.78705815950077e-28	+	hook1
18	ENSMUST00000093336	2.71533	3.78705815950077e-28	+	2610318n02rik
19	ENSMUST00000020508	3.09839	8.67294465695185e-28	+	smim23
20	ENSMUST00000074173	2.84067	9.15875148279096e-28	+	spatc1
21	ENSMUST00000057115	2.14195	9.4661649903092e-28	+	isca1
22	ENSMUST00000007248	2.73775	1.08594680672521e-27	+	hspa1l
23	ENSMUST00000045771	2.99838	4.07703013529163e-27	+	spem1
24	ENSMUST00000048893	2.1979	5.3637552660096e-27	+	1700013g24rik
25	ENSMUST00000121717	2.81343	6.97107599904353e-27	+	ankef1
26	ENSMUST00000108856	2.95505	8.07753829644298e-27	+	col20a1
27	ENSMUST00000167004	2.1294	8.07753829644298e-27	+	gpat4
28	ENSMUST00000008957	2.9603	6.12139369701345e-26	+	tppp2
29	ENSMUST00000050864	2.88959	6.99122739467496e-26	+	prm3
30	ENSMUST00000135066	3.25187	8.51751014494431e-26	+	1700012a03rik
31	ENSMUST00000060062	2.30046	9.51203875056283e-26	+	actrt2
32	ENSMUST00000102640	2.98848	9.67516429552798e-26	+	oxct2a
33	ENSMUST00000008537	2.48145	1.99718706972205e-25	+	carhsp1
34	ENSMUST00000047616	2.44754	2.40884756255272e-25	+	jmjd6
35	ENSMUST00000033756	2.6637	2.40884756255272e-25	+	asb9
36	ENSMUST00000031852	2.86002	3.76122078430328e-25	+	spmip4
37	ENSMUST00000115354	2.94102	3.76122078430328e-25	+	rnf133
38	ENSMUST00000059121	2.93314	5.62047948135355e-25	+	ubqlnl
39	ENSMUST00000207614	3.1055	6.34857876043351e-25	+	gprc5b
40	ENSMUST00000115857	2.71567	9.83124589664877e-25	+	cabyr
41	ENSMUST00000056781	3.20076	1.03895690608401e-24	+	ccdc57
42	ENSMUST00000051297	2.97641	1.03895690608401e-24	+	tnp2
43	ENSMUST00000000421	2.59369	1.26191444467358e-24	+	tssk3
44	ENSMUST00000029535	2.98045	1.88506632749902e-24	+	lelp1
45	ENSMUST00000160211	2.0503	1.99773462318693e-24	+	gstt4
46	ENSMUST00000210634	2.79074	2.04584233681449e-24	+	hmgb1-rs17
47	ENSMUST00000139109	2.40457	2.08031160903963e-24	+	chpt1
48	MLT1A1_dup1817	2.55336	2.35134349389807e-24	+	NA
49	ENSMUST00000029078	2.91694	3.89604230586711e-24	+	car2
50	ENSMUST00000164518	2.74819	4.53761302603454e-24	+	4933411k16rik
51	ENSMUST00000231186	3.18656	6.89748478259989e-24	+	NA
52	ENSMUST00000044987	2.88808	9.89514295429043e-24	+	h2ap
53	ENSMUST00000165413	2.26136	1.04162944301752e-23	+	stk35
54	ENSMUST00000040806	2.26992	1.07389550892342e-23	+	dbil5
55	ENSMUST00000085111	2.25839	1.22035488035379e-23	+	iqcf4
56	ENSMUST00000072204	3.06869	1.34341710808606e-23	+	klk1b8
57	ENSMUST00000107923	2.21877	1.34888292283505e-23	+	dynll2
58	ENSMUST00000030394	3.13505	1.3661525096245e-23	+	tmem269
59	ENSMUST00000221634	2.46308	1.4225511405994e-23	+	cdc14b
60	ENSMUST00000050236	2.6673	1.56616915852752e-23	+	txndc2
61	ENSMUST00000108089	2.28601	1.77554915660433e-23	+	bag1
62	ENSMUST00000087143	2.78265	2.11689474805664e-23	+	eif1ax
63	ENSMUST00000108182	2.32889	2.20591076912532e-23	+	dcun1d1
64	ENSMUST00000163085	2.41446	2.32617418291153e-23	+	pcmt1
65	ENSMUST00000062439	2.60251	2.33894816575459e-23	+	ccdc54
66	ENSMUST00000106492	3.22423	2.64331981733088e-23	+	p3r3urf
67	ENSMUST00000073143	3.14727	4.07107019001623e-23	+	cimip3
68	ENSMUST00000107927	2.36902	4.43807508693712e-23	+	garin5a
69	ENSMUST00000037996	2.99557	4.59065464481583e-23	+	prm2
70	ENSMUST00000120866	2.17194	5.00581286988043e-23	+	lrrc18
71	ENSMUST00000050373	2.62901	5.27415947510422e-23	+	tssk6
72	ENSMUST00000114492	3.01553	7.02277692754606e-23	+	1700019d03rik
73	ENSMUST00000081966	2.20946	7.98771994254688e-23	+	odf1
74	ENSMUST00000057224	2.78661	8.27924448705847e-23	+	ccdc187
75	ENSMUST00000023144	3.13528	9.86941529442126e-23	+	prm1
76	ENSMUST00000164082	2.38239	1.17600373390791e-22	+	cby2
77	ENSMUST00000238996	3.50907	1.42401477413951e-22	+	cimap1b
78	ENSMUST00000058914	2.76095	1.50998942923123e-22	+	tuba1c
79	ENSMUST00000075161	2.59769	1.80669107495007e-22	+	actg2
80	ENSMUST00000043797	2.2353	1.88183803211745e-22	+	capza3
81	ENSMUST00000209382	2.33038	1.98213616469598e-22	+	csnka2ip
82	ENSMUST00000228434	2.95128	2.04842416833275e-22	+	col20a1
83	ENSMUST00000223191	2.95318	2.31008540280397e-22	+	atp5mj
84	ENSMUST00000062917	2.51007	2.51536603208897e-22	+	NA
85	ENSMUST00000051907	2.10688	2.64948540302364e-22	+	spata21
86	ENSMUST00000030778	2.13236	2.81557430092165e-22	+	galntl5
87	ENSMUST00000028167	2.2308	3.2891741051499e-22	+	gpd2
88	ENSMUST00000034983	2.39807	3.92805016964324e-22	+	atp1b3
89	ENSMUST00000063456	2.88219	4.05264190879464e-22	+	spmip9
90	ENSMUST00000028931	2.71961	5.89035269675333e-22	+	cst8
91	ENSMUST00000189907	2.91971	6.75537521789474e-22	+
92	ENSMUST00000004140	4.30876	7.41817521951054e-22	+	gstm1
93	ENSMUST00000055374	2.16848	8.18848870227124e-22	+	tssk2
94	ENSMUST00000195766	1.72147	9.84768363653698e-22	+	nupr2
95	ENSMUST00000085073	2.60727	1.07296588537368e-21	+	actl11
96	ENSMUST00000180038	3.16962	1.16127731217053e-21	+	ccdc179
97	ENSMUST00000079545	2.32393	1.2646260475145e-21	+	st6galnac2
98	ENSMUST00000103024	1.98278	1.27594806539841e-21	+	cep295nl
99	ENSMUST00000056754	2.59997	1.3295637779518e-21	+	cypt3
100	ENSMUST00000102648	2.87776	1.40701910253262e-21	+	oxct2b
101	ENSMUST00000185832	2.88155	1.52740991205672e-21	+	misfa
102	ENSMUST00000105001	3.20413	1.79018808779853e-21	+	h2al2a
103	ENSMUST00000124992	2.24455	2.28923677751915e-21	+	ube2j1
104	ENSMUST00000115422	2.45307	2.38597322900687e-21	+	cypt1
105	ENSMUST00000049813	2.27666	2.52258618262544e-21	+	yod1
106	ENSMUST00000030125	2.46935	2.95280087048062e-21	+	bag1
107	ENSMUST00000022316	3.20567	3.25838359083205e-21	+	dydc2
108	ENSMUST00000134023	2.6852	3.25838359083205e-21	+	1700029h14rik
109	ENSMUST00000008051	3.11967	3.64524023698847e-21	+	cabs1
110	ENSMUST00000052853	2.59388	3.64583934963982e-21	+	ubl4b
111	ENSMUST00000081940	2.40902	5.14012396644888e-21	+	uba52
112	ENSMUST00000085113	2.07114	5.20275370009517e-21	+	iqcf5
113	ENSMUST00000059833	2.24393	5.36204958800305e-21	+	fscb
114	ENSMUST00000230258	2.39098	5.68370243015924e-21	+	NA
115	ENSMUST00000091364	3.29702	5.93902261390977e-21	+	1700008p02rik
116	ENSMUST00000209207	2.49552	6.12659359642363e-21	+	1700029h14rik
117	ENSMUST00000091904	2.91417	6.49006824773709e-21	+	1700034e13rik
118	ENSMUST00000008573	2.34736	6.97056731244548e-21	+	herpud2
119	ENSMUST00000032264	2.75042	7.18697959958725e-21	+	gabarapl1
120	ENSMUST00000135440	2.8103	7.82926924596654e-21	+	spata3
121	ENSMUST00000109527	2.82497	8.8745475651303e-21	+	arl2bp
122	ENSMUST00000056406	1.71036	1.04242592193896e-20	+	fam78a
123	ENSMUST00000110167	2.02295	1.04708509774601e-20	+	ndufa13
124	ENSMUST00000055421	2.87997	1.05245729102139e-20	+	tmem239
125	ENSMUST00000111243	2.30703	1.06916330868372e-20	+	atp1a4
126	ENSMUST00000023336	2.40769	1.29701029919391e-20	+	cd96
127	ENSMUST00000007993	3.02325	1.37943828390229e-20	+	rbm28
128	ENSMUST00000027036	2.78547	1.55947443231298e-20	+	lypla1
129	ENSMUST00000112707	2.24739	2.0079535307777e-20	+	lrrc8b
130	ENSMUST00000216224	1.80324	2.04962997319874e-20	+	usp44
131	ENSMUST00000201426	2.86699	2.05852386653654e-20	+	ift172
132	ENSMUST00000219560	2.0391	2.80765014687068e-20	+
133	ENSMUST00000035220	2.95987	3.04110713743756e-20	+	prkar2a
134	ENSMUST00000036125	2.62936	3.04110713743756e-20	+	eif4h
135	ENSMUST00000088392	2.47681	3.35732631643786e-20	+	srpk2
136	ENSMUST00000098888	2.46163	4.08787137521271e-20	+	smcp
137	ENSMUST00000028299	2.06735	4.08787137521271e-20	+	spmip5
138	ENSMUST00000105432	2.81352	4.36763123400387e-20	+	tfam
139	ENSMUST00000094288	3.01958	4.4748156868872e-20	+	wdr64
140	ENSMUST00000074894	2.70841	4.99223201659272e-20	+	gm6812
141	ENSMUST00000143720	2.54015	5.16615914500559e-20	+	akap1
142	ENSMUST00000154147	2.86293	5.50064981542738e-20	+	ccdc200
143	ENSMUST00000178098	2.5173	5.8738957312885e-20	+	dcun1d1
144	ENSMUST00000095129	2.83388	6.23937734903361e-20	+	gm136
145	ENSMUST00000035180	3.03408	6.41098279358291e-20	+	nudt16l2
146	ENSMUST00000080233	2.38723	6.8113962556436e-20	+	tsks
147	ENSMUST00000049385	1.94684	6.96920009065153e-20	+	eif1
148	ENSMUST00000082421	1.92682	1.08280999132074e-19	+	mt-cytb
149	ENSMUST00000191273	2.36334	1.13824601379168e-19	+	bag1
150	ENSMUST00000143879	2.32307	1.20831371221476e-19	+	spata6
151	ENSMUST00000115286	2.87435	1.5060226508528e-19	+	garin1a
152	ENSMUST00000235101	2.72113	1.95526785310396e-19	+	cyp4f37
153	ENSMUST00000028898	3.14709	2.05247325379755e-19	+	1700020a23rik
154	ENSMUST00000186213	2.98571	2.17407900581117e-19	+	tuba4a
155	ENSMUST00000206296	2.71981	2.54435788747915e-19	+	cdiptos
156	ENSMUST00000182910	2.51568	2.73299463049001e-19	+
157	ENSMUST00000113763	1.81982	2.82332110874125e-19	+	odf2
158	ENSMUST00000152804	2.54189	3.38873826919721e-19	+	cystm1
159	ENSMUST00000113154	3.19282	3.38983446742008e-19	+	tmsb15a
160	MTD_dup22251	2.4357	3.52118204814427e-19	+	NA
161	ENSMUST00000215525	2.95036	3.60557923496726e-19	+	NA
162	ENSMUST00000063523	3.02425	3.82711173144754e-19	+	prss58
163	ENSMUST00000045116	2.61505	4.07676337619824e-19	+	1700003f12rik
164	ENSMUST00000161029	2.74604	4.15720941654277e-19	+	spmip8
165	ENSMUST00000069649	2.77885	4.16247778004597e-19	+	abhd16b
166	ENSMUST00000189724	3.07881	4.41920029801601e-19	+
167	ENSMUST00000156246	2.67278	4.65048916119332e-19	+	tmem82
168	ENSMUST00000165569	2.5032	5.04050733677087e-19	+	cby2
169	ENSMUST00000070659	2.92206	5.60905705313465e-19	+	1700001k19rik
170	ENSMUST00000030453	2.63305	5.60905705313465e-19	+	mmachc
171	ENSMUST00000028515	2.48755	5.75200563556549e-19	+	chrna1
172	ENSMUST00000046404	2.48129	7.42623078741979e-19	+	ubr7
173	ENSMUST00000168302	2.24572	7.50744990443406e-19	+	stat4
174	ENSMUST00000196025	3.00336	8.43646700248414e-19	+	mllt11
175	ENSMUST00000159755	3.32076	9.13476085557186e-19	+	nat8f4
176	ENSMUST00000106268	2.01567	9.42280303006823e-19	+	tmco2
177	ENSMUST00000164067	3.31969	1.04968540158233e-18	+	NA
178	ENSMUST00000050658	1.98883	1.15010235523595e-18	+	spz1
179	PB1D10_dup4937	3.25475	1.25080391802954e-18	+	NA
180	ENSMUST00000128909	3.10344	1.3838156139452e-18	+	tlcd4
181	ENSMUST00000070070	1.76349	1.67499629661205e-18	+	dnaja4
182	ENSMUST00000173324	2.53554	1.82483779743974e-18	+	aif1
183	ENSMUST00000143400	2.57987	1.85323027590541e-18	+	asb8
184	ENSMUST00000122078	2.90149	1.85674744980153e-18	+	tex55
185	ENSMUST00000125184	2.09512	1.90352360154891e-18	+	uba52
186	ENSMUST00000019876	2.28444	1.9716065363645e-18	+	calr3
187	ENSMUST00000018875	1.59017	2.00819416759547e-18	+	ap2b1
188	ENSMUST00000118724	2.64497	2.06464202475737e-18	+	1700034e13rik
189	ENSMUST00000021514	1.92058	2.2636530109365e-18	+	ppm1a
190	ENSMUST00000129909	2.12013	2.69744989214117e-18	+	uba52
191	ENSMUST00000201722	3.20208	3.42662445488639e-18	+	litafd
192	ENSMUST00000002845	1.46895	3.42662445488639e-18	+	mea1
193	ENSMUST00000030518	2.755	4.22615609359632e-18	+	capzb
194	ENSMUST00000206222	3.04995	5.25062137205911e-18	+	rabac1
195	ENSMUST00000073949	2.83962	6.68472351995034e-18	+	h2al1m
196	ENSMUST00000109937	2.46482	6.68472351995034e-18	+	clmn
197	ENSMUST00000100497	2.42135	6.8266038440389e-18	+	actb
198	ENSMUST00000059657	-1.18976	6.98982566063882e-18	-	gk2
199	ENSMUST00000222480	2.78784	7.40790414572176e-18	+	noxred1
200	ENSMUST00000093342	1.63782	7.54893388323957e-18	+	4933402j07rik
201	ENSMUST00000020712	2.40448	7.54893388323957e-18	+	4921536k21rik
202	ENSMUST00000109954	2.84264	7.86873718810713e-18	+	cstl1
203	ERVB7_4-LTR_MM_dup126	2.78963	9.05411043715737e-18	+	NA
204	ENSMUST00000105137	3.02006	1.06901945053288e-17	+	h2al1n
205	ENSMUST00000089338	2.45581	1.06901945053288e-17	+	prss55
206	ENSMUST00000124840	2.34013	1.06901945053288e-17	+	spaca9
207	ENSMUST00000038928	2.14743	1.06901945053288e-17	+	h1f9
208	ENSMUST00000054425	2.9194	1.08090648510115e-17	+	h2bl1
209	ENSMUST00000201926	3.13929	1.08090648510115e-17	+	1700012a03rik
210	ENSMUST00000228913	2.61617	1.12451845345782e-17	+	ccdc202
211	ENSMUST00000056941	2.86224	1.16736486332288e-17	+	spem2
212	ENSMUST00000029080	2.50667	1.16815652518698e-17	+	cypt12
213	ENSMUST00000032356	2.1138	1.25202658062983e-17	+	plcz1
214	ENSMUST00000057718	2.26006	1.2893328134397e-17	+	prr30
215	ENSMUST00000035854	2.80665	1.85769574258299e-17	+	cdrt4
216	ENSMUST00000021929	2.70226	1.92287717535543e-17	+	habp4
217	ENSMUST00000159876	3.18323	2.08335643519025e-17	+	spata3
218	ENSMUST00000212637	1.90732	2.08335643519025e-17	+	spata33
219	ENSMUST00000210529	2.54886	2.11159539326152e-17	+	tex53
220	ENSMUST00000072008	2.86034	2.44133818610452e-17	+	sh3rf2
221	ENSMUST00000110281	3.27422	2.72933675365651e-17	+	1700020a23rik
222	ENSMUST00000072847	2.48968	2.84442283439249e-17	+	rnf138
223	ENSMUST00000032233	2.068	3.13417675199853e-17	+	tuba8
224	ENSMUST00000198948	2.81561	3.25749517723524e-17	+	mllt11
225	ENSMUST00000030152	2.82964	3.35821765002478e-17	+	spmip6
226	ENSMUST00000110894	1.83696	3.35821765002478e-17	+	tpt1
227	ENSMUST00000005952	2.86076	3.40044561347014e-17	+	slc30a4
228	ENSMUST00000167550	2.43285	3.71980282108753e-17	+	bc048671
229	ENSMUST00000170134	2.73167	3.71980282108753e-17	+	rangap1
230	ENSMUST00000075220	2.49762	3.95703780043187e-17	+	cdyl
231	ENSMUST00000223375	3.10968	4.04196755836941e-17	+	tmed10
232	ENSMUST00000029777	3.10001	4.04196755836941e-17	+	tlcd4
233	ENSMUST00000115750	2.64087	4.06379359027111e-17	+	akap4
234	ENSMUST00000030248	2.85387	4.36953202463395e-17	+	dynlt5
235	ENSMUST00000012348	4.11073	4.4735693678133e-17	+	gstm2
236	ENSMUST00000134661	2.6625	4.62793783675182e-17	+	knstrn
237	ENSMUST00000202157	3.18974	5.0723971578273e-17	+	litafd
238	ENSMUST00000027374	2.8867	5.19197929790917e-17	+	tnp1
239	ENSMUST00000095126	3.17915	5.42780620817153e-17	+	spmip6
240	ENSMUST00000061866	2.67516	5.50662789213349e-17	+	dnajb8
241	ENSMUST00000216625	2.57701	6.16556887767341e-17	+	NA
242	ENSMUST00000062684	2.31662	6.31166033317581e-17	+	tmem64
243	ENSMUST00000178105	2.16906	7.37609731386608e-17	+	dynll2
244	ENSMUST00000191513	2.84798	7.37609731386608e-17	+
245	ENSMUST00000049355	2.13055	8.09261761141522e-17	+	mapk6
246	ENSMUST00000179859	2.60164	8.43483997305102e-17	+	h2al1g
247	ENSMUST00000030581	2.1277	8.48968601208779e-17	+	azin2
248	ENSMUST00000089430	2.07297	8.94829294780984e-17	+	uba52rt
249	ENSMUST00000187391	2.49691	9.50183753149166e-17	+	1700029h14rik
250	ENSMUST00000075654	2.80732	1.02388175394195e-16	+	1700020n15rik
251	ENSMUST00000053830	2.60437	1.02388175394195e-16	+	hmgb4
252	ENSMUST00000099274	2.58296	1.04056203989441e-16	+	pdzd8
253	ENSMUST00000081399	2.94526	1.06121836122952e-16	+	klk1b9
254	ENSMUST00000052648	2.16291	1.25560822641225e-16	+	ccdc28a
255	ENSMUST00000114682	3.10111	1.34491937115145e-16	+	gm6760
256	ENSMUST00000105912	3.57779	1.40163963499869e-16	+	wasf2
257	ENSMUST00000145220	2.91488	1.4574239766557e-16	+	tfam
258	ENSMUST00000155939	2.69648	1.56977551314695e-16	+	psmf1
259	ENSMUST00000120929	2.215	1.7662295470833e-16	+	tsks
260	ENSMUST00000033692	2.38132	1.89284393659993e-16	+	zcchc13
261	ENSMUST00000177325	2.82122	1.92193743350665e-16	+	pkib
262	ENSMUST00000048945	2.86575	2.45366680974493e-16	+	klk1b26
263	ENSMUST00000042452	2.29615	2.57926377870377e-16	+	psmf1
264	ENSMUST00000085614	2.34365	2.74617431577738e-16	+	usp12
265	ENSMUST00000115391	2.35903	2.92927053815036e-16	+	rp2
266	ENSMUST00000188439	2.74495	3.06008893345441e-16	+	h2al1a
267	ENSMUST00000016106	2.65387	3.07472882082327e-16	+	spmip3
268	ENSMUST00000205694	1.74371	3.15379536948384e-16	+	rnf40
269	ENSMUST00000078471	2.71076	3.18708239056681e-16	+	bc048507
270	ENSMUST00000046647	2.96206	3.52662647508557e-16	+	tex46
271	ENSMUST00000174088	1.86346	3.63150211678127e-16	+	actl9
272	ENSMUST00000021375	2.87177	3.85380081833981e-16	+	sec23a
273	ENSMUST00000091579	-1.33016	4.0068144016691e-16	-	gkap1
274	ENSMUST00000216932	2.90298	4.24837685090703e-16	+	NA
275	ENSMUST00000018714	2.69224	4.54032286455037e-16	+	2810408a11rik
276	ENSMUST00000163172	2.47984	4.63736823233966e-16	+	tex54
277	ENSMUST00000108204	2.73028	4.63736823233966e-16	+	fhl5
278	ENSMUST00000034046	2.16373	5.57009546002064e-16	+	acsl1
279	ENSMUST00000236947	2.44187	5.99564451808627e-16	+	sh3rf2
280	ENSMUST00000180052	2.78481	6.20017640030313e-16	+	4930544d05rik
281	ENSMUST00000020550	2.25387	7.15917453103439e-16	+	cdc34
282	ENSMUST00000087557	2.90172	7.43245974346364e-16	+	tspan6
283	ENSMUST00000105354	2.40554	7.84288195987208e-16	+	reep6
284	ENSMUST00000134455	2.75773	8.50630693549064e-16	+	acte1
285	ENSMUST00000023707	1.68786	8.60233592700904e-16	+	sod1
286	ENSMUST00000149825	2.80493	8.79718168737202e-16	+	4930503b20rik
287	ENSMUST00000046656	2.89775	8.79718168737202e-16	+	tasp1
288	ENSMUST00000084241	3.69793	9.11501037665361e-16	+	wasf2
289	RMER1A_dup1717	2.99419	9.18451633632816e-16	+	NA
290	ENSMUST00000106968	2.1545	1.10220062723575e-15	+	lrrc51
291	ENSMUST00000066949	2.38575	1.13815905783355e-15	+	zdhhc25
292	ENSMUST00000018988	2.46173	1.29860474959485e-15	+	fndc8
293	ENSMUST00000114493	2.23032	1.30587379433532e-15	+	1700019d03rik
294	ENSMUST00000056949	-1.45567	1.3344718385586e-15	-	spesp1
295	ENSMUST00000065692	1.83938	1.48673237330015e-15	+	ap2b1
296	ENSMUST00000042172	1.88148	1.50634509100397e-15	+	tmem247
297	ENSMUST00000029132	2.23641	1.73710090465968e-15	+	dnajc5b
298	ENSMUST00000020775	2.6121	1.74122331892679e-15	+	dynll2
299	ENSMUST00000120108	3.13974	1.79877958538739e-15	+	1700016h13rik
300	ENSMUST00000028984	2.778	2.1353599409564e-15	+	bpifa3
301	ENSMUST00000009435	1.89008	2.2896425026573e-15	+	pttg1ip
302	ENSMUST00000170373	2.51344	2.2896425026573e-15	+	atl3
303	ENSMUST00000107903	2.8019	2.33471632616006e-15	+	akap1
304	ENSMUST00000044089	2.57843	2.33471632616006e-15	+	asb17
305	ENSMUST00000145969	2.38842	2.63201059212494e-15	+	glrx2
306	ENSMUST00000034261	4.29018	2.70861468577315e-15	+	insl3
307	ENSMUST00000106043	1.80535	2.70861468577315e-15	+	fam229a
308	ENSMUST00000238567	2.556	2.75289892099581e-15	+
309	ENSMUST00000031967	2.5798	2.8100923135131e-15	+	prss37
310	B3_dup66373	2.17236	2.99981760578967e-15	+	NA
311	ENSMUST00000032898	1.75628	3.0770544015875e-15	+	ipo5
312	ENSMUST00000093914	2.3756	3.1262205519219e-15	+	trim80
313	ENSMUST00000069562	1.78035	3.27413540018944e-15	+	tescl
314	ENSMUST00000056474	1.57066	3.42718281135557e-15	+	fam221b
315	ENSMUST00000073674	2.95915	3.53667472386835e-15	+	tmsb15a
316	ENSMUST00000185758	3.05401	3.74073228040958e-15	+	ccdc179
317	ENSMUST00000128384	2.80041	4.00118233298181e-15	+	fam187b
318	ENSMUST00000107556	1.4619	4.05933487181512e-15	+	tsacc
319	ENSMUST00000078832	2.39301	4.47042454697227e-15	+	1700084m14rik
320	ENSMUST00000027884	2.98488	5.60765016779867e-15	+	tex35
321	ENSMUST00000103076	2.64187	5.76221440114553e-15	+	spata32
322	ENSMUST00000085114	2.61301	5.93825229723538e-15	+	iqcf1
323	ENSMUST00000106068	2.27934	5.95406381397816e-15	+	azin2
324	ENSMUST00000082396	1.97731	6.74267100855086e-15	+	mt-nd2
325	ENSMUST00000075552	3.31235	6.87693236096746e-15	+	cyp2a12
326	ENSMUST00000079773	2.32334	7.71116775715041e-15	+	csnk1g2
327	ENSMUST00000038027	2.58064	7.96764090386207e-15	+	gpi1
328	ENSMUST00000035673	2.08627	8.10250077872511e-15	+	vhl
329	ENSMUST00000041314	1.92153	8.79612284328527e-15	+	paip2
330	ENSMUST00000022808	1.87018	9.07713199483203e-15	+	pabpn1
331	ENSMUST00000109955	2.98498	9.46559367266587e-15	+	cstl1
332	ENSMUST00000108317	2.27438	1.03930200172156e-14	+	proca1
333	ENSMUST00000102927	2.56451	1.0500293692189e-14	+	pdpk1
334	ENSMUST00000043062	2.02539	1.13522896862489e-14	+	acsbg2
335	L2_dup12450	2.06781	1.14859832295712e-14	+	NA
336	ENSMUST00000211288	2.19383	1.20118351352488e-14	+	ccdc196
337	ENSMUST00000021620	2.80987	1.21185411579948e-14	+	otub2
338	ENSMUST00000111993	2.72206	1.26120662607867e-14	+	lnpk
339	ENSMUST00000095267	2.49273	1.27422576506418e-14	+	jund
340	ENSMUST00000099329	1.56101	1.314622513979e-14	+	ube2n
341	ENSMUST00000034452	2.90544	1.33975359296398e-14	+	ccsap
342	ENSMUST00000115409	2.94169	1.47448561423946e-14	+	pdpk1
343	ENSMUST00000235278	2.26125	1.50834638548445e-14	+	rbm4b
344	ENSMUST00000084949	2.5184	1.69699301162842e-14	+	bpnt2
345	ENSMUST00000155425	3.61095	1.76668993759866e-14	+	col20a1
346	ENSMUST00000020965	2.12851	1.96117887739077e-14	+	allc
347	ENSMUST00000022537	2.52263	2.15663726066867e-14	+	prss52
348	ENSMUST00000106788	3.15331	2.16644038053985e-14	+	cimap2
349	ENSMUST00000034473	2.06816	2.52479800965856e-14	+	spata19
350	ENSMUST00000123331	2.46058	2.52479800965856e-14	+	bb014433
351	ENSMUST00000164950	2.64031	2.52658099064241e-14	+	tmem191
352	ENSMUST00000238729	2.20971	2.53156633272345e-14	+	socs7
353	ENSMUST00000087315	2.15312	3.16596781898104e-14	+	vars1
354	ENSMUST00000123987	2.78262	3.17875462263164e-14	+	phactr1
355	ENSMUST00000051706	1.43647	3.51273297887426e-14	+	ddi1
356	ENSMUST00000029915	2.95144	3.86094582827391e-14	+	tstd3
357	ENSMUST00000172433	2.26186	3.86921518239382e-14	+	spanxn4
358	ENSMUST00000057254	1.67786	3.90244098050109e-14	+	ubqln3
359	ENSMUST00000049703	2.44667	4.10757901131208e-14	+	4930503b20rik
360	ENSMUST00000226671	3.14162	4.38972061064591e-14	+	zfp706
361	ENSMUST00000169658	2.15506	4.51840117668496e-14	+	cby2
362	ENSMUST00000233506	2.09451	4.51840117668496e-14	+	ptp4a1
363	ENSMUST00000119972	1.49929	4.88352343900133e-14	+	dnajb3
364	ENSMUST00000212436	2.41543	5.09919145047541e-14	+	iqcn
365	ENSMUST00000052854	2.8361	6.20503990356018e-14	+	spata3
366	ENSMUST00000039922	2.03401	6.96588516819376e-14	+	sufu
367	ENSMUST00000046004	2.80364	7.02606553609309e-14	+	tex44
368	ENSMUST00000113767	1.99667	7.11892802748039e-14	+	odf2
369	ENSMUST00000020754	-1.17446	7.25553169265162e-14	-	cfap36
370	ENSMUST00000064550	2.98403	7.40666197903259e-14	+
371	ENSMUST00000110372	2.26046	7.91232395311752e-14	+	acsl1
372	ENSMUST00000198051	2.36202	7.93340464171713e-14	+	fxr1
373	ENSMUST00000049927	2.87878	8.23677279053238e-14	+	NA
374	ENSMUST00000102862	1.98651	8.53139712613341e-14	+	tex48
375	ENSMUST00000041763	1.86999	8.78693841248983e-14	+	4930505a04rik
376	ENSMUST00000055944	1.82619	8.80485909697677e-14	+	spata31f3
377	ENSMUST00000114401	2.42605	8.92283551494956e-14	+	chn2
378	ENSMUST00000024026	2.34181	8.9695080610512e-14	+	cypt1
379	ENSMUST00000125417	2.95463	9.34481283804405e-14	+	dynlt5
380	ENSMUST00000152501	3.07727	1.01158479724906e-13	+	spata3
381	ENSMUST00000207063	2.86478	1.05585032759318e-13	+	spcs2
382	ENSMUST00000114132	2.11576	1.11087504909701e-13	+	zdbf2
383	ENSMUST00000060188	1.23963	1.11266568366252e-13	+	ppp1r2
384	ENSMUST00000138959	3.4906	1.14687906269812e-13	+	1700001o22rik
385	ENSMUST00000096371	2.15281	1.25790128043977e-13	+	gm5941
386	ENSMUST00000045674	2.54099	1.26559949611374e-13	+	plpp6
387	ENSMUST00000095691	2.54711	1.36646927268223e-13	+	cep85l
388	ENSMUST00000028938	2.34126	1.44717483360136e-13	+	cst3
389	ENSMUST00000143971	1.79464	1.47804907742131e-13	+	micos10
390	ENSMUST00000059448	2.80764	1.84492893725287e-13	+	sppl2c
391	ENSMUST00000187546	2.81929	1.86550538163078e-13	+	tex35
392	ENSMUST00000057236	2.08558	1.94607627204975e-13	+	dnajb7
393	ENSMUST00000216521	2.18248	2.12339264585357e-13	+	NA
394	ENSMUST00000112268	2.47637	2.2143049995089e-13	+	selenok
395	ENSMUST00000031766	2.61533	2.34597276207613e-13	+	asns
396	ENSMUST00000038868	1.79048	2.37274662236221e-13	+	spata6
397	ENSMUST00000205437	1.97883	2.41714691891148e-13	+	cdiptos
398	ENSMUST00000103242	-1.21122	2.62699698150416e-13	-	tmem97
399	ENSMUST00000207016	2.82883	2.73640267542865e-13	+	cyp2a12
400	ENSMUST00000186949	2.89616	2.81790950503322e-13	+	bzw1
401	ENSMUST00000174510	2.94917	2.86159976829984e-13	+	ube2g2
402	ENSMUST00000231188	2.30929	3.01191475570653e-13	+	NA
403	MT2A_dup9367	3.33555	3.09469943401189e-13	+	NA
404	ENSMUST00000049040	3.00893	3.21029352685472e-13	+	bri3bp
405	ENSMUST00000001963	1.8861	3.28427098641462e-13	+	ace
406	ENSMUST00000034109	1.43832	3.32435423051537e-13	+	1700011l22rik
407	ENSMUST00000143677	2.97986	3.38560452817038e-13	+	tmem151a
408	ENSMUST00000132201	2.82989	3.51556533861461e-13	+	bcl2l11
409	ENSMUST00000040217	1.69815	3.64154392134413e-13	+	tbc1d21
410	ENSMUST00000050785	4.80855	3.71778582294954e-13	+	lcn2
411	ENSMUST00000200392	2.26326	3.77904296202e-13	+	fxr1
412	ENSMUST00000184543	2.54655	3.89736697438938e-13	+	spata17
413	ENSMUST00000020804	1.67349	4.13390841105991e-13	+	gdpd1
414	ENSMUST00000134197	2.62214	4.22744750253889e-13	+	arl9
415	ENSMUST00000031935	1.35892	4.30847444184459e-13	+	prss59
416	L3_dup7918	2.76279	4.49309625739814e-13	+	NA
417	ENSMUST00000042251	1.94243	4.8819954246769e-13	+	rmnd1
418	ENSMUST00000077159	2.73605	4.92202492806341e-13	+	mical3
419	ENSMUST00000103184	2.75624	5.16368727990784e-13	+	adra1d
420	ENSMUST00000187467	1.78494	5.34228051943523e-13	+	ms4a14
421	MIR_dup10345	3.45681	5.52063137852504e-13	+	NA
422	ENSMUST00000189531	2.74255	5.94948113712192e-13	+	h2al1b
423	ENSMUST00000028834	1.64583	6.06754596453864e-13	+	tmco5
424	ENSMUST00000124745	2.20916	6.33756903818345e-13	+	dda1
425	RMER1B_dup446	3.07062	6.69576673335888e-13	+	NA
426	ENSMUST00000052596	3.2718	7.03159280865932e-13	+	cby3
427	ENSMUST00000070980	2.93341	7.145600962643e-13	+	4933402n03rik
428	ENSMUST00000096573	1.32757	7.17839762879714e-13	+	spata24
429	ENSMUST00000146114	2.53126	7.54948970080778e-13	+	chn2
430	ENSMUST00000031838	2.18262	7.6398636917801e-13	+	igf2bp3
431	ENSMUST00000092430	2.73389	8.56119741716369e-13	+	tfam
432	ENSMUST00000027856	1.6809	8.94483831378312e-13	+	dcaf6
433	ENSMUST00000200020	2.98174	9.3168776934798e-13	+	eif4e
434	ENSMUST00000014220	-1.35299	9.3168776934798e-13	-	dynlt2b
435	ENSMUST00000074679	2.79553	1.01613657801667e-12	+	sh3rf2
436	ENSMUST00000018572	2.93133	1.01683835730366e-12	+	akap1
437	ENSMUST00000074058	2.3329	1.10811314091891e-12	+	mbd2
438	ENSMUST00000172856	2.26878	1.16298773433162e-12	+	znrf1
439	ENSMUST00000131699	1.9004	1.27515094446501e-12	+	crisp2
440	ENSMUST00000107213	2.79437	1.43543638812316e-12	+	nbr1
441	MTC-int_dup3029	3.20032	1.56043360838123e-12	+	NA
442	ENSMUST00000109746	2.95633	1.64996937607624e-12	+	bpifa3
443	ENSMUST00000124863	2.26082	1.67258536745179e-12	+	gm15517
444	ENSMUST00000118963	2.69022	1.71264522711793e-12	+	ccdc169
445	B4_dup47986	2.78577	1.78020751268795e-12	+	NA
446	ENSMUST00000214158	2.82757	1.80195235572401e-12	+	spata19
447	ENSMUST00000117917	2.28079	1.87360928620623e-12	+	fabp12
448	ENSMUST00000108504	2.3182	2.23337381076236e-12	+	fbxo39
449	ENSMUST00000155309	3.85093	2.23337381076236e-12	+	tlcd4
450	ENSMUST00000236301	2.50991	2.26411174156627e-12	+	kctd16
451	ENSMUST00000051509	2.04717	2.32267509119103e-12	+	ttll10
452	ENSMUST00000229623	2.21337	2.32267509119103e-12	+	NA
453	ENSMUST00000126303	3.38516	2.65647853819197e-12	+	asns
454	ENSMUST00000080231	3.09454	2.66723154559648e-12	+	or14j7
455	ENSMUST00000205903	2.21725	2.75992733734308e-12	+	cdiptos
456	ENSMUST00000143206	2.15111	2.80063678230346e-12	+	chchd3
457	ENSMUST00000001599	1.43035	2.83073113693772e-12	+	klhl10
458	ENSMUST00000022386	2.1998	2.89256750049098e-12	+	samd4
459	ENSMUST00000075141	2.34936	2.95653545120599e-12	+	trim17
460	ENSMUST00000035100	1.94329	2.96232141686482e-12	+	ttc21a
461	ENSMUST00000036854	1.95157	3.00491605977252e-12	+	efhd2
462	ENSMUST00000067673	2.01619	3.225113436663e-12	+	ms4a5
463	ENSMUST00000031900	1.34844	3.25452060753987e-12	+	llcfc1
464	ENSMUST00000048824	1.26363	3.33782071846895e-12	+	gm5617
465	ENSMUST00000222874	2.41792	3.50156203326928e-12	+	atp5mj
466	ENSMUST00000113990	3.07206	3.64084273782386e-12	+	paqr5
467	ENSMUST00000236889	2.49568	4.03007487635738e-12	+	kctd16
468	ENSMUST00000061455	1.50294	4.16840002756854e-12	+	tent5c
469	ENSMUST00000071077	2.82416	4.30882391715726e-12	+	spata18
470	ENSMUST00000034612	-0.993073	4.4509982489295e-12	-	ddx25
471	ENSMUST00000169687	2.11251	4.53793717579164e-12	+	gpd2
472	ENSMUST00000055915	-1.44976	4.55523763790285e-12	-	hdgfl1
473	ENSMUST00000234468	2.61862	4.65110333941065e-12	+	ttc7
474	ENSMUST00000206398	2.19965	4.67863069690045e-12	+	garin5a
475	ENSMUST00000199678	2.51898	4.67863069690045e-12	+	oaz3
476	ENSMUST00000169241	2.38514	4.95304759910481e-12	+	tor1aip1
477	ENSMUST00000154543	2.5839	5.4652865067331e-12	+	efcab3
478	ENSMUST00000221069	2.62692	5.4707738267541e-12	+	zfand4
479	ENSMUST00000028935	3.89842	5.53068716609132e-12	+	cst9
480	ENSMUST00000185057	2.60648	5.64907255710447e-12	+
481	ENSMUST00000234781	2.44592	5.69475330395365e-12	+	gm50092
482	ENSMUST00000129484	2.43319	5.70023881226691e-12	+	1700001o22rik
483	ENSMUST00000078976	1.80685	5.87300290491707e-12	+	zfp706
484	ENSMUST00000040746	-1.02205	6.02332498089362e-12	-	dynlt2a1
485	ENSMUST00000165133	2.20402	6.24119727609121e-12	+	spata31d1b
486	ENSMUST00000178979	2.40922	6.90912080262132e-12	+	h2al1e
487	ENSMUST00000135698	1.96982	6.9992348062499e-12	+	fam229a
488	ENSMUST00000235307	2.46433	7.05362594340395e-12	+	eno1b
489	ENSMUST00000169214	4.08989	7.13156451131958e-12	+	rbm28
490	ENSMUST00000021412	1.70801	7.29875424689558e-12	+	psma6
491	ENSMUST00000203869	2.85861	7.35765735480272e-12	+	klrb1
492	ENSMUST00000049308	3.15699	7.39872884084223e-12	+	itpr3
493	ENSMUST00000143822	2.75576	7.82190297889943e-12	+	gemin4
494	ENSMUST00000053180	3.49896	7.82190297889943e-12	+	defb19
495	ENSMUST00000033585	1.43412	7.89621244986036e-12	+	pgk2
496	ENSMUST00000203499	2.22067	8.06968584300773e-12	+	bc049715
497	ENSMUST00000066905	2.22346	8.87303231584284e-12	+	chl1
498	ENSMUST00000067976	3.16906	9.09831859832198e-12	+	ppp2r5a
499	ENSMUST00000224635	1.76493	9.18486321136947e-12	+	mipep
500	ENSMUST00000086738	2.91179	9.69750832520542e-12	+	cntnap5b
501	ENSMUST00000105177	3.37201	9.9507106295485e-12	+	lipe
502	ENSMUST00000107590	2.50659	1.02653601514346e-11	+	srcin1
503	ENSMUST00000127944	2.9174	1.04571155421216e-11	+	dlgap4
504	ENSMUST00000210331	2.40289	1.17749871801846e-11	+	pfn5
505	ENSMUST00000057113	2.69516	1.21055066913048e-11	+	h2al3
506	ENSMUST00000009157	1.3308	1.31688078747697e-11	+	dynll1
507	ENSMUST00000195628	2.07307	1.31813513497991e-11	+	prkcq
508	ENSMUST00000119824	2.62557	1.3299202836553e-11	+	1700016h13rik
509	ENSMUST00000030412	2.32291	1.40243921442064e-11	+	ppt1
510	ENSMUST00000176010	1.08744	1.48315701900709e-11	+	rpl41
511	ENSMUST00000023530	1.519	1.5001060773971e-11	+	ropn1
512	ENSMUST00000222740	3.16163	1.6990142834557e-11	+	nqo2
513	Lx8_dup17799	3.20003	1.80128470239756e-11	+	NA
514	ENSMUST00000065977	1.42855	1.84385619224788e-11	+	nrdc
515	ENSMUST00000238662	3.6716	2.02987631728895e-11	+	ccdc168
516	ENSMUST00000106644	1.67782	2.07443829317132e-11	+	nrdc
517	ENSMUST00000065216	-0.985459	2.09064836735459e-11	-	spink2
518	ENSMUST00000027232	2.07269	2.14307251625769e-11	+	ptp4a1
519	ENSMUST00000214302	1.94881	2.147488763941e-11	+	NA
520	ENSMUST00000191110	2.76465	2.15355676546465e-11	+	ms4a5
521	ENSMUST00000034817	3.38891	2.21135944072925e-11	+	paqr5
522	ENSMUST00000034856	-1.37468	2.38448320171485e-11	-	mpi
523	ENSMUST00000200692	1.96746	2.4053344988885e-11	+	mapre3
524	RLTR45_dup537	2.61924	2.43259001533802e-11	+	NA
525	ENSMUST00000109086	2.45529	2.52843616827753e-11	+	ube2b
526	ENSMUST00000202574	1.67047	2.54036875898913e-11	+	akap3
527	ENSMUST00000002013	1.34614	2.54265265933305e-11	+	spa17
528	ENSMUST00000131940	2.98319	2.57863178953932e-11	+	agpat2
529	ENSMUST00000194783	3.07035	2.6267774871379e-11	+	wdr64
530	MER58D_dup16	2.27005	2.67662776179357e-11	+	NA
531	ENSMUST00000173867	-1.06681	2.67926258841074e-11	-	cct4
532	ENSMUST00000101358	2.74498	2.7272554930267e-11	+	gm614
533	ENSMUST00000114959	1.633	2.74094942259566e-11	+	stard6
534	ENSMUST00000106715	2.20965	3.01357502166543e-11	+	cep112
535	ENSMUST00000036155	1.29853	3.04628499263797e-11	+	xrra1
536	ENSMUST00000099123	2.17131	3.45576274336771e-11	+	fundc2b
537	ENSMUST00000179569	-1.16504	3.51857050897966e-11	-	dynlt1b
538	ENSMUST00000050487	5.75855	3.69959944183818e-11	+	cd74
539	ENSMUST00000052374	2.41673	3.7462581911645e-11	+	rangap1
540	ENSMUST00000090487	2.11653	3.89929584754804e-11	+	garin1b
541	ENSMUST00000017193	1.6665	4.05736343520855e-11	+	ccdc70
542	ENSMUST00000036682	2.80121	4.20979673698729e-11	+	pxk
543	ENSMUST00000117687	3.46644	4.44787605193835e-11	+	ppp2r2b
544	ENSMUST00000194984	2.7945	4.74525124567149e-11	+	cep170
545	ENSMUST00000034834	2.74528	4.79100011776602e-11	+	pkm
546	ENSMUST00000082411	1.75006	5.14278404826385e-11	+	mt-nd3
547	ENSMUST00000022548	1.45412	5.16824922406895e-11	+	1700129c05rik
548	ENSMUST00000056460	1.62015	5.24250607587638e-11	+	pudp
549	ENSMUST00000070210	2.62675	5.39473352474649e-11	+	atad1
550	ENSMUST00000232095	2.12728	5.80442796110962e-11	+	ltn1
551	ENSMUST00000140840	-1.5457	5.91696715990364e-11	-	marchf11
552	ENSMUST00000095668	2.49949	6.12101378447479e-11	+	pkib
553	ENSMUST00000066510	3.131	7.03129844398472e-11	+	spata31d1a
554	ENSMUST00000043150	3.04337	7.24970420835408e-11	+	acsl5
555	ENSMUST00000030475	2.84074	7.33635862008083e-11	+	nsun4
556	ENSMUST00000029485	1.333	7.63378921719913e-11	+	cfap276
557	ENSMUST00000045730	1.62955	7.7037340433155e-11	+	akap12
558	ENSMUST00000136883	2.90409	8.04220160546993e-11	+	1700001o22rik
559	ENSMUST00000102877	2.41053	8.14818442750625e-11	+	spaca9
560	ENSMUST00000000127	2.5933	8.26950371971025e-11	+	wnt3
561	ENSMUST00000238329	2.38788	8.7430213051935e-11	+	iqcf6
562	ENSMUST00000048792	3.40147	8.83867725457762e-11	+	bbln
563	ENSMUST00000152420	2.74817	9.02905571434791e-11	+	osgin1
564	ENSMUST00000119865	2.59183	9.02905571434791e-11	+	mtfr1
565	ENSMUST00000031437	2.6192	9.763328510091e-11	+	morn3
566	ENSMUST00000036904	1.09695	9.77374393573063e-11	+	rnf139
567	ENSMUST00000180036	1.61751	9.88990061298933e-11	+	oaz1
568	ENSMUST00000077916	1.35973	1.13529835649938e-10	+	mlf1
569	ENSMUST00000171115	2.74968	1.15087421300856e-10	+	rangap1
570	ENSMUST00000100757	1.46853	1.2071852751568e-10	+	adam1a
571	ENSMUST00000017864	2.27603	1.23767173070093e-10	+	trp53tg5
572	ENSMUST00000125871	3.1105	1.23822554052301e-10	+	rnf44
573	ENSMUST00000179554	-1.07395	1.35571396171984e-10	-	dynlt1f
574	ENSMUST00000238487	3.88813	1.36783929218475e-10	+
575	ENSMUST00000105358	2.25891	1.37400124930073e-10	+	reep6
576	ENSMUST00000027125	2.12903	1.44455239139592e-10	+	coq10b
577	ENSMUST00000096482	2.93864	1.47334175027678e-10	+	skp2
578	ENSMUST00000201984	2.95688	1.53804567811359e-10	+	ube2k
579	ENSMUST00000028286	2.78966	1.68510575869842e-10	+	agpat2
580	ENSMUST00000099547	1.77361	1.70031521424367e-10	+	fam8a1
581	ENSMUST00000208118	3.08763	1.70220389167047e-10	+	cdkn1c
582	ENSMUST00000065896	2.21786	1.88843373448512e-10	+	kif2c
583	MLT1D_dup3137	2.86	1.88843373448512e-10	+	NA
584	ENSMUST00000236525	2.4656	1.95694014618411e-10	+	kctd16
585	ENSMUST00000062990	2.12016	1.96903064916722e-10	+	slfnl1
586	ENSMUST00000210714	2.41643	2.00494595081814e-10	+	spem3
587	ENSMUST00000204487	3.51625	2.11487422869718e-10	+	gabarapl1
588	ENSMUST00000089011	2.89993	2.21164631121278e-10	+	snn
589	ENSMUST00000094434	3.19528	2.27026111888591e-10	+	ftl1
590	ENSMUST00000052832	1.62597	2.27026111888591e-10	+	micos13
591	ENSMUST00000022616	3.15518	2.30673200350282e-10	+	clu
592	ENSMUST00000209518	2.29165	2.34133682084029e-10	+	rbl2
593	ENSMUST00000177163	1.44614	2.38243880673865e-10	+	rpl41
594	ENSMUST00000135865	2.49648	2.40414775742692e-10	+	4930544d05rik
595	ENSMUST00000182634	2.84616	2.40638588503108e-10	+	gapdhs
596	ENSMUST00000027965	1.62863	2.87323007767647e-10	+	fam107b
597	ENSMUST00000034162	1.64374	2.90975197756855e-10	+	pmfbp1
598	ENSMUST00000010985	2.06712	2.95622686436071e-10	+	cfap97d1
599	ENSMUST00000106434	2.35999	2.98301600757875e-10	+	tmem53
600	ENSMUST00000031778	2.51034	3.22312659752792e-10	+	1700012a03rik
601	ENSMUST00000046589	1.97719	3.23217129751138e-10	+	cst13
602	ENSMUST00000164965	2.09371	3.56508727197911e-10	+	iqcf1
603	ENSMUST00000061099	1.85765	3.64186603264922e-10	+	ccdc169
604	ENSMUST00000062638	2.08173	3.71412966089778e-10	+	fam243
605	ENSMUST00000030245	2.02262	3.7663535025575e-10	+	4921539e11rik
606	ENSMUST00000102861	1.9234	3.7663535025575e-10	+	tex48
607	ENSMUST00000042576	2.34938	3.80108577959378e-10	+	cfap68
608	ENSMUST00000023062	-1.08334	3.80552439569741e-10	-	tomm22
609	ENSMUST00000029651	2.91277	3.87594478237901e-10	+	gstcd
610	ENSMUST00000114863	2.64226	3.87594478237901e-10	+	ilrun
611	ENSMUST00000125257	2.58382	3.99115234207862e-10	+	aktip
612	ENSMUST00000081260	2.04349	4.01274689371129e-10	+	grip1
613	ENSMUST00000113278	2.41884	4.02773872200743e-10	+	ak1
614	ENSMUST00000171340	2.59375	4.53010299830411e-10	+	oplah
615	RMER1C_dup5038	2.84182	4.58685980876884e-10	+	NA
616	ENSMUST00000073575	3.32912	5.2010004849103e-10	+	slc39a13
617	ENSMUST00000239145	2.13755	5.20176669950677e-10	+	cdc14a
618	ENSMUST00000023344	1.87964	5.25350071089376e-10	+	slc35a5
619	ENSMUST00000023351	-1.29109	5.64615205601606e-10	-	mzt2
620	ENSMUST00000060251	1.47074	5.75133775186398e-10	+	higd1a
621	ENSMUST00000033933	1.57708	5.8547162722448e-10	+	saraf
622	ENSMUST00000097651	2.18526	5.9289622927392e-10	+	nol4
623	ENSMUST00000078897	2.9146	5.9800893126313e-10	+
624	ENSMUST00000114735	3.39859	6.12930925072936e-10	+	arhgef6
625	ENSMUST00000134926	2.82664	6.19488005098049e-10	+	1700016h13rik
626	ENSMUST00000025377	2.71949	6.21391065269875e-10	+	ppp2r2b
627	ENSMUST00000114859	3.15443	6.65516317642996e-10	+	ilrun
628	ENSMUST00000033524	2.06645	6.76188178784035e-10	+	ctag2
629	ENSMUST00000130396	1.87055	7.02791225981447e-10	+	1700001o22rik
630	ENSMUST00000045016	1.90293	7.20713557580532e-10	+	cct8l1
631	ENSMUST00000027830	3.62453	7.3616344146581e-10	+	slamf9
632	ENSMUST00000071308	2.53406	7.39739204848971e-10	+	semp2l2a
633	ENSMUST00000106998	2.15585	7.51229562222286e-10	+	clpb
634	ENSMUST00000022345	2.19095	7.6372095962748e-10	+	dnajc9
635	ENSMUST00000066352	3.39259	7.65794451811786e-10	+	ptrh1
636	ENSMUST00000070649	2.60637	7.83499967265688e-10	+	ccdc70
637	ENSMUST00000029785	1.57984	8.15613831489185e-10	+	riiad1
638	ENSMUST00000040609	-1.05996	8.48294468911993e-10	-	stpg4
639	ENSMUST00000118207	2.91223	8.95059541510212e-10	+	tex35
640	ENSMUST00000142407	1.9042	8.98386179218459e-10	+	ube2k
641	ENSMUST00000237805	2.80917	9.15770159806474e-10	+	kctd16
642	ENSMUST00000103098	2.3512	9.24802781547665e-10	+	nbr1
643	ENSMUST00000085450	3.32879	9.45394964798936e-10	+	klk1b3
644	ENSMUST00000215696	1.70303	9.8177838459831e-10	+	akap12
645	ENSMUST00000113602	3.69165	9.8177838459831e-10	+	fam236e
646	ENSMUST00000137933	2.04847	9.8177838459831e-10	+	ankrd48
647	ENSMUST00000160664	2.04021	9.8177838459831e-10	+	ppp4r1
648	ENSMUST00000143107	1.19215	9.91292487905674e-10	+	rpl27a
649	ENSMUST00000178196	2.66555	9.97406752021381e-10	+	h2al1k
650	ENSMUST00000225023	1.24403	1.03131312376122e-09	+	rps24
651	ENSMUST00000206816	1.99096	1.04770523704668e-09	+	cdiptos
652	RMER17C-int_dup1710	3.06525	1.04770523704668e-09	+	NA
653	ENSMUST00000115747	2.63471	1.0997220161916e-09	+	ttll2
654	ENSMUST00000053743	2.78586	1.15215266878508e-09	+	ubqln5
655	ENSMUST00000205098	1.70704	1.15492722002711e-09	+	chl1
656	ENSMUST00000190406	3.19399	1.16414496427217e-09	+	skp2
657	ENSMUST00000082392	1.47198	1.21862438780898e-09	+	mt-nd1
658	ENSMUST00000115447	1.44084	1.3208541676357e-09	+	pttg1ip2
659	ENSMUST00000119215	2.50301	1.3992908372363e-09	+	snrk
660	ENSMUST00000230568	3.8898	1.40676851408648e-09	+	prm1
661	ENSMUST00000058093	1.58757	1.41534954016597e-09	+	fam187b
662	ENSMUST00000225905	2.02409	1.49076787292802e-09	+	gm47429
663	ENSMUST00000081828	-1.24767	1.60296983878248e-09	-	bbof1
664	ENSMUST00000110408	-0.682184	1.63139367561222e-09	-	ropn1l
665	RSINE1_dup45566	2.50959	1.64187179802812e-09	+	NA
666	ENSMUST00000130504	2.79495	1.6471699766381e-09	+	spata3
667	ENSMUST00000223342	2.78817	1.6471699766381e-09	+	clmn
668	ENSMUST00000166599	1.27518	1.65362902654416e-09	+	lpcat2b
669	Lx4A_dup5198	3.0421	1.74674204614744e-09	+	NA
670	ENSMUST00000059466	2.45844	1.75668300084226e-09	+	actrt1
671	ENSMUST00000102580	2.11531	1.75668300084226e-09	+	2810408a11rik
672	ENSMUST00000019470	2.00023	1.77988461657939e-09	+	psme3
673	ENSMUST00000100969	2.971	1.83483189160228e-09	+	2810408a11rik
674	ENSMUST00000238647	2.84293	1.86725586569556e-09	+
675	ENSMUST00000090025	3.74999	1.86725586569556e-09	+	aard
676	ENSMUST00000189704	-0.926138	1.91260791772921e-09	-	nscme3l
677	ENSMUST00000111867	2.46517	2.00744256043956e-09	+	sufu
678	ENSMUST00000050567	2.72152	2.0150510270783e-09	+	1700019d03rik
679	ENSMUST00000049294	1.39652	2.03433856204839e-09	+	snrpd2
680	ENSMUST00000058865	2.1617	2.04260582850577e-09	+	pdzk1
681	ENSMUST00000137078	2.40426	2.07165773784791e-09	+	hipk1
682	ENSMUST00000139727	1.72349	2.13660627571922e-09	+	cystm1
683	ENSMUST00000136250	2.62536	2.18556452607575e-09	+	jazf1
684	ENSMUST00000156384	1.64317	2.18556452607575e-09	+	cylc2
685	ENSMUST00000106805	2.9788	2.23169374923874e-09	+	gm5901
686	MTE2b_dup10240	2.46243	2.49041194421179e-09	+	NA
687	ENSMUST00000234107	1.9599	2.5041839701404e-09	+	rnf138
688	ENSMUST00000177950	2.55835	2.67628502199299e-09	+	rnf44
689	ENSMUST00000175844	3.22269	2.72379853333806e-09	+	ttll5
690	ENSMUST00000029803	1.22126	2.76307566688783e-09	+	eif4e
691	ENSMUST00000137182	2.78949	2.8294356957631e-09	+	atat1
692	ENSMUST00000230348	1.06878	2.84335123208491e-09	+	NA
693	ENSMUST00000025563	1.71873	2.91623931137803e-09	+	fth1
694	ENSMUST00000074366	2.58237	3.01264282378637e-09	+	NA
695	ENSMUST00000110082	-1.33292	3.01264282378637e-09	-	calm1
696	ENSMUST00000082402	1.10661	3.07558449414807e-09	+	mt-co1
697	ENSMUST00000006587	2.43751	3.11073636800906e-09	+	peds1
698	ENSMUST00000101269	2.34312	3.15817010594103e-09	+	cpxcr1
699	ENSMUST00000206861	3.63269	3.16403665412679e-09	+	lipe
700	MLT2B3_dup1145	1.96397	3.16403665412679e-09	+	NA
701	ENSMUST00000023917	2.77878	3.18725731535239e-09	+	lrrc69
702	ENSMUST00000109568	2.94698	3.23516938921415e-09	+	dlgap4
703	ENSMUST00000079324	1.61354	3.23631597504884e-09	+	ubl3
704	ENSMUST00000060041	1.88634	3.24800782002364e-09	+	ccdc185
705	ENSMUST00000079464	3.12032	3.28759170486142e-09	+	tuba4a
706	ENSMUST00000052702	1.90861	3.50419988399288e-09	+	bc049715
707	ENSMUST00000076587	1.9949	3.60191522309434e-09	+	ptp4a1
708	ENSMUST00000033683	4.15682	3.66595122373476e-09	+	rps4x
709	RMER1B_dup5659	3.12422	3.66595122373476e-09	+	NA
710	ENSMUST00000026827	2.73553	3.69580963284236e-09	+	mettl26
711	ENSMUST00000138502	1.21517	3.72164728211869e-09	+	rps20
712	ENSMUST00000118472	2.33904	3.76807875373196e-09	+	gm11927
713	ENSMUST00000039021	2.04015	3.84399548220878e-09	+	ssx2ip
714	ENSMUST00000205422	2.73102	3.88151672558303e-09	+	garin5a
715	ENSMUST00000041500	2.26473	3.91258987217539e-09	+	srxn1
716	ENSMUST00000202703	1.887	4.34037498237066e-09	+	tsga13
717	ENSMUST00000028963	2.51384	4.37063985475295e-09	+	tbc1d20
718	ENSMUST00000201688	2.38467	4.53563408048271e-09	+	ubl3
719	ENSMUST00000096314	1.90891	4.53632466711912e-09	+	tex13a
720	ENSMUST00000211623	-1.13012	4.64423990524187e-09	-	eid3
721	ENSMUST00000173460	2.7019	4.71425527237935e-09	+	mapk6
722	RLTR9E_dup284	2.07067	4.76248410302839e-09	+	NA
723	ENSMUST00000021329	1.63922	4.76545966117217e-09	+	gosr2
724	ENSMUST00000209542	3.25428	5.2016504052765e-09	+	hook3
725	ENSMUST00000189185	2.83546	5.21618438941515e-09	+	gm56728
726	ENSMUST00000227729	1.06946	5.34169231854311e-09	+	morn2
727	ENSMUST00000196929	2.16286	5.69657389879065e-09	+	srpk2
728	ENSMUST00000053956	1.46762	5.69657389879065e-09	+	cypt4
729	ENSMUST00000207766	1.95118	5.75349061150446e-09	+	samd4b
730	ENSMUST00000221374	1.95383	5.80732952472303e-09	+	cfl2
731	ENSMUST00000031261	2.74603	5.90931633949588e-09	+	1700016h13rik
732	ENSMUST00000164211	2.58003	6.01958907583886e-09	+	mast4
733	ENSMUST00000113755	1.96497	6.20323940871898e-09	+	odf2
734	ENSMUST00000219230	2.62201	6.21207513136202e-09	+	herc4
735	ENSMUST00000160893	1.80312	6.63176991891238e-09	+	r3hcc1l
736	ENSMUST00000105440	2.39998	6.8394125867506e-09	+	ctnna3
737	ENSMUST00000001583	1.56804	6.95192318335557e-09	+	ell2
738	ENSMUST00000117146	1.80007	7.01772448806025e-09	+	ube2w
739	ENSMUST00000082408	1.09467	7.37150420032724e-09	+	mt-atp6
740	ORR1F_dup12049	2.6587	7.3746945330117e-09	+	NA
741	ENSMUST00000028382	1.53249	7.39508529617688e-09	+	nup35
742	ENSMUST00000209623	1.49296	7.47862434649003e-09	+	polr1has
743	ENSMUST00000113610	3.77912	7.55089594188935e-09	+	fam236f
744	ENSMUST00000174064	3.1392	7.69278931614571e-09	+	apoe
745	ENSMUST00000050258	3.32111	7.80682695149389e-09	+	NA
746	ENSMUST00000059889	2.29428	7.8913860830409e-09	+	adig
747	ENSMUST00000131315	2.95074	8.63000996749962e-09	+	1700001o22rik
748	ENSMUST00000212003	2.00111	8.70119782563298e-09	+	pmfbp1
749	ENSMUST00000099121	2.9046	8.88294804945266e-09	+	larp1b
750	ENSMUST00000217538	3.49023	9.03246597565023e-09	+	dscaml1
751	ENSMUST00000107070	1.9388	9.31060472769361e-09	+	pdzk1
752	ENSMUST00000168937	1.56111	9.46767098461799e-09	+	mapk6
753	ENSMUST00000178178	-1.0962	1.01860594104833e-08	-	1700001f09rik
754	ENSMUST00000046384	3.00571	1.02560308538173e-08	+	c1qb
755	ENSMUST00000142826	2.07332	1.03352983029132e-08	+	scgn
756	ENSMUST00000238039	1.97179	1.04085911886854e-08	+	kctd16
757	ENSMUST00000209004	1.7957	1.0692296421084e-08	+	izumo2
758	ENSMUST00000082414	1.31961	1.07882517645909e-08	+	mt-nd4
759	ENSMUST00000202622	3.13605	1.08403651193104e-08	+	eif4h
760	ENSMUST00000065793	2.29376	1.11869209700069e-08	+	phgdh
761	ENSMUST00000037722	1.9325	1.13500792438132e-08	+	banf2
762	ENSMUST00000188052	2.26774	1.15000729899917e-08	+	1700001j03rik
763	ENSMUST00000235929	2.4732	1.1597574216495e-08	+	fam53c
764	ENSMUST00000029355	3.05105	1.19198690818275e-08	+	ppm1l
765	ENSMUST00000107836	1.92107	1.21429901170768e-08	+	rnf38
766	ENSMUST00000040538	-1.13538	1.23735412743433e-08	-	sccpdh
767	ENSMUST00000236020	2.87613	1.24763422336613e-08	+	paip2
768	ENSMUST00000102499	2.28589	1.27270998474849e-08	+	lrrc57
769	ENSMUST00000235476	2.23643	1.32153208375792e-08	+	paip2
770	ENSMUST00000106153	1.3846	1.34007157572276e-08	+	ssx2ip
771	ENSMUST00000022009	-1.20941	1.36399833334372e-08	-	cetn3
772	ENSMUST00000107218	2.40548	1.37720513643979e-08	+	nbr1
773	ENSMUST00000153913	2.78222	1.38149439740637e-08	+	gm13539
774	ENSMUST00000102897	1.46348	1.48301542047969e-08	+	txndc8
775	ENSMUST00000185436	3.69922	1.5006060015766e-08	+	lemd1
776	ENSMUST00000214287	1.57049	1.50263616910668e-08	+	spata19
777	ENSMUST00000114363	2.62516	1.54274131451372e-08	+	stpg3
778	ENSMUST00000082409	1.08318	1.54731548470527e-08	+	mt-co3
779	ENSMUST00000125387	2.50347	1.55141578872702e-08	+	4930544d05rik
780	ENSMUST00000017610	1.53402	1.57315870932897e-08	+	timp2
781	ENSMUST00000194660	2.50666	1.58244071183402e-08	+	mgat4a
782	ENSMUST00000125656	3.33239	1.58327423623066e-08	+	gm614
783	ENSMUST00000072249	1.90359	1.58327423623066e-08	+	cdv3
784	ENSMUST00000062182	1.79278	1.60326933207983e-08	+	gm4787
785	ENSMUST00000020413	-1.05471	1.61155076940316e-08	-	zpbp
786	ENSMUST00000172637	2.23349	1.61155076940316e-08	+	vars1
787	ENSMUST00000100396	2.19238	1.61309831393405e-08	+	4930407i10rik
788	ENSMUST00000024970	-1.20788	1.61524295055362e-08	-	gtf2a1l
789	ENSMUST00000102476	3.13637	1.62246903148083e-08	+	b2m
790	ENSMUST00000061597	2.83979	1.67301964693452e-08	+	4921517d22rik
791	B4A_dup54499	3.26882	1.69970014349663e-08	+	NA
792	ENSMUST00000110917	1.5213	1.79414585231446e-08	+	allc
793	ERVB7_1-LTR_MM_dup691	3.11176	1.81633369619163e-08	+	NA
794	ENSMUST00000171317	2.60836	1.82307858288735e-08	+	spmip1
795	ENSMUST00000071537	2.98778	1.83791316523579e-08	+	nbr1
796	ENSMUST00000047144	2.90916	1.87281090872909e-08	+	5031439g07rik
797	ENSMUST00000172898	2.90253	1.89684456710647e-08	+	mgat4e
798	ENSMUST00000028309	1.81547	1.92083722868274e-08	+	ccdc183
799	ENSMUST00000215326	2.96365	1.96790893938973e-08	+	spata19
800	ENSMUST00000188335	2.51559	1.97730800515462e-08	+	ms4a5
801	ENSMUST00000125794	1.8678	1.97751340548268e-08	+	dusp3
802	ENSMUST00000018506	-1.67181	1.99469614671049e-08	-	kpna2
803	ENSMUST00000054226	1.96928	2.00699400906446e-08	+	msantd5l
804	ENSMUST00000208457	2.87996	2.03071791937932e-08	+	acte1
805	ENSMUST00000171798	2.27854	2.04315114311013e-08	+	garin4
806	ENSMUST00000105357	2.48391	2.16480442595136e-08	+	reep6
807	ENSMUST00000102657	-1.30614	2.24187224900028e-08	-	b9d1
808	ENSMUST00000043382	-1.08255	2.27160514960771e-08	-	4930544g11rik
809	ENSMUST00000037422	2.82398	2.27425062318091e-08	+	rnf44
810	ENSMUST00000001116	2.59278	2.31044575851304e-08	+	luzp1
811	ENSMUST00000112172	2.20125	2.32532824960931e-08	+	tmsb4x
812	ENSMUST00000047630	2.06062	2.33054157612974e-08	+	actrt3
813	ENSMUST00000100026	1.47387	2.33054157612974e-08	+	ccdc50
814	ENSMUST00000129934	2.25764	2.36365135585859e-08	+	morn3
815	ENSMUST00000201316	2.10468	2.36578368592432e-08	+	tmem270
816	ENSMUST00000067741	2.51505	2.37247556700666e-08	+	chn2
817	ENSMUST00000165720	2.33765	2.39804720684429e-08	+	tcea1
818	ENSMUST00000047186	2.65633	2.39804720684429e-08	+	wipi1
819	ENSMUST00000217335	3.06954	2.39934346077328e-08	+	dscaml1
820	ENSMUST00000052904	2.42907	2.40948568777119e-08	+	ccdc169
821	ENSMUST00000047206	2.12196	2.43313741014577e-08	+	plekhh2
822	ENSMUST00000161576	2.36239	2.49646041952804e-08	+	herpud1
823	ENSMUST00000186845	2.46705	2.57636049402934e-08	+	pmis2
824	ENSMUST00000219791	2.90228	2.65347541695016e-08	+	cdc34
825	ENSMUST00000043785	2.35465	2.68431167977587e-08	+	stap2
826	RMER15_dup4997	3.50436	2.72714384787544e-08	+	NA
827	ENSMUST00000190661	2.76562	2.87488491033066e-08	+	nudt16l2
828	RMER1A_dup2657	2.91903	3.02762138136708e-08	+	NA
829	ENSMUST00000076037	2.8246	3.0907526658077e-08	+	mrps36
830	ENSMUST00000114100	1.66528	3.12405646035937e-08	+	entr1
831	ENSMUST00000113980	2.45583	3.14253609295e-08	+	m1ap
832	ENSMUST00000115114	2.42711	3.19357932141144e-08	+
833	ENSMUST00000116238	1.72508	3.24242618227291e-08	+	hk1
834	ENSMUST00000045793	2.02807	3.24242618227291e-08	+	rnf38
835	ENSMUST00000182047	1.53376	3.27408193460858e-08	+	rnf4
836	ENSMUST00000222821	-1.41406	3.31473829702332e-08	-	ift43
837	ENSMUST00000131937	2.78404	3.33962513123788e-08	+	1700001o22rik
838	ENSMUST00000228277	1.76956	3.34155870114073e-08	+	ipo5
839	ENSMUST00000036744	2.3204	3.46148312820769e-08	+	rbm4b
840	ENSMUST00000063219	-0.813563	3.47058538156809e-08	-	pabpc2
841	ENSMUST00000231612	2.41226	3.47151694590504e-08	+	ropn1
842	ENSMUST00000115231	4.74536	3.52003123567811e-08	+	rpl39
843	ENSMUST00000109865	2.19059	3.59895871512328e-08	+	fam110a
844	ENSMUST00000107978	1.85766	3.68540152745258e-08	+	spata31f3
845	ENSMUST00000167959	2.28104	3.72873359660574e-08	+	syce3
846	ENSMUST00000033830	2.43955	3.8188327077841e-08	+	1700029h14rik
847	MTEa_dup5047	2.89366	3.83643869897027e-08	+	NA
848	ENSMUST00000162943	2.54478	3.83967549803779e-08	+	pttg1ip
849	ENSMUST00000152239	2.64092	3.89863115776469e-08	+	tex30
850	ENSMUST00000166282	1.58242	3.94877031015208e-08	+	stk35
851	ENSMUST00000006764	-1.24404	4.01574857110245e-08	-	aprt
852	ENSMUST00000101146	1.51773	4.14253823337984e-08	+	spata7
853	ENSMUST00000050493	1.45478	4.16522967645645e-08	+	bb014433
854	ENSMUST00000102498	3.87765	4.32824421645976e-08	+	lrrc57
855	ENSMUST00000168665	-1.19932	4.33060985420985e-08	-	2300009a05rik
856	ENSMUST00000005769	3.932	4.39478832525044e-08	+	tmod4
857	ENSMUST00000028918	1.32708	4.64689090620605e-08	+	scp2d1
858	ENSMUST00000047305	2.08839	4.67294643622844e-08	+	tmem270
859	ENSMUST00000009036	-1.14929	4.69159662483674e-08	-	vdac3
860	ENSMUST00000213312	2.24641	4.75244087268786e-08	+	map7
861	ENSMUST00000050067	3.27278	4.75507859941812e-08	+	hectd3
862	ENSMUST00000025668	2.75079	4.82235363372718e-08	+	atl3
863	ENSMUST00000127388	1.6928	4.87414765906944e-08	+	map2
864	ENSMUST00000172679	2.77554	4.99252691666072e-08	+	aif1
865	ENSMUST00000076155	2.24811	5.10717813753144e-08	+	eno1b
866	ENSMUST00000149349	2.75883	5.16450818079218e-08	+	lipe
867	ENSMUST00000191441	3.31138	5.33001141549798e-08	+	1700019d03rik
868	ENSMUST00000219572	2.0696	5.40820420740473e-08	+	garin2
869	ENSMUST00000099691	1.62769	5.42445978841109e-08	+	hk1
870	ENSMUST00000022293	-1.238	5.45077590454686e-08	-	vdac2
871	ENSMUST00000115860	2.6084	5.75104591895008e-08	+	naa60
872	ENSMUST00000064571	2.18913	5.77929408337676e-08	+	afap1
873	ENSMUST00000204653	1.56209	5.77929408337676e-08	+	cnbp
874	ENSMUST00000201595	1.86117	5.85418322242243e-08	+	ubl3
875	ENSMUST00000130785	2.48897	5.92529451859391e-08	+	tex52
876	ENSMUST00000008826	4.37064	6.06716425626682e-08	+	rpl10
877	ENSMUST00000070532	5.70195	6.06716425626682e-08	+	fabp3
878	ENSMUST00000124565	-1.23882	6.15124235098989e-08	-	pierce2
879	ENSMUST00000176765	2.98321	6.34000647678024e-08	+	mettl23
880	ENSMUST00000167721	3.42174	6.69725808879868e-08	+	actb
881	ENSMUST00000150620	2.94238	6.70397753116971e-08	+	phactr1
882	ENSMUST00000080583	3.92605	6.73150172565594e-08	+	gstcd
883	ENSMUST00000082237	2.09343	6.90794708471938e-08	+	mex3b
884	ENSMUST00000033691	3.3992	6.90794708471938e-08	+	tsx
885	ENSMUST00000239373	1.499	7.26943185862916e-08	+	akap12
886	ENSMUST00000001716	-1.11562	7.36985950157299e-08	-	ddt
887	ENSMUST00000213503	3.20615	7.61503380502492e-08	+	ddo
888	ENSMUST00000087445	-1.08125	7.65540259521099e-08	-	tuba3b
889	ENSMUST00000062824	2.35436	7.81928440533017e-08	+	tmem53
890	ENSMUST00000115364	2.22686	7.83983005186703e-08	+	cdk16
891	B1_Mur4_dup30341	2.21371	7.83983005186703e-08	+	NA
892	ENSMUST00000016670	-1.28627	7.92968141379301e-08	-	dyrk3
893	ENSMUST00000047978	2.02689	8.03470426618885e-08	+	rabif
894	RLTR9D_dup334	2.6559	8.1127483947096e-08	+	NA
895	ENSMUST00000048319	1.60832	8.14805402552898e-08	+	zfyve1
896	ENSMUST00000080123	1.49826	8.24121213973054e-08	+	aldoart2
897	ENSMUST00000001964	2.35189	8.31143556001197e-08	+	ace
898	ENSMUST00000087638	3.80279	8.31639324131606e-08	+	aldh1a1
899	ENSMUST00000034541	2.06402	8.38472886708311e-08	+	srpra
900	ENSMUST00000190831	1.94762	8.41690777175969e-08	+	1700019d03rik
901	ENSMUST00000026188	1.43503	8.47939566761957e-08	+	r3hcc1l
902	ENSMUST00000165743	2.66445	8.55144641613378e-08	+	5031439g07rik
903	ENSMUST00000214715	3.52566	8.83330538880593e-08	+	cd3d
904	ENSMUST00000112573	2.6851	9.12160706683385e-08	+	cypt3
905	ENSMUST00000060330	-1.08103	9.12766205896224e-08	-	1700012b09rik
906	ENSMUST00000086199	3.21034	9.18613894887392e-08	+	glul
907	ENSMUST00000120632	3.01572	9.1979567631625e-08	+	ppp2r2b
908	ENSMUST00000198389	2.56766	9.32929858881735e-08	+	dcun1d1
909	ENSMUST00000024042	-1.22664	9.47068296876051e-08	-	creld2
910	ENSMUST00000097227	1.7072	9.62391294089673e-08	+	gpx4
911	ENSMUST00000212523	1.28162	9.90737515093279e-08	+	spata33
912	ENSMUST00000105355	2.32346	1.00604923169155e-07	+	reep6
913	ENSMUST00000050471	-0.921325	1.00604923169155e-07	-	pbp2
914	ENSMUST00000038223	-1.38906	1.01251358439913e-07	-	zswim2
915	ENSMUST00000199318	3.92541	1.01323519053333e-07	+	oaz3
916	ENSMUST00000063562	1.30325	1.01458771516935e-07	+	mipep
917	ENSMUST00000076831	2.73525	1.03453363035004e-07	+	cdc42ep5
918	ENSMUST00000231885	2.5088	1.03981976901124e-07	+	gm7667
919	MURVY-LTR_dup123	2.76127	1.05987060959439e-07	+	NA
920	ENSMUST00000123865	1.60261	1.06126880398889e-07	+	spmip6
921	ENSMUST00000115788	2.60977	1.09160889411794e-07	+	synj2
922	ENSMUST00000227120	-1.75895	1.10448595931992e-07	-	flywch1
923	ENSMUST00000154550	2.15066	1.11913074873879e-07	+	use1
924	ENSMUST00000106151	2.18506	1.13855480556012e-07	+	ssx2ip
925	ENSMUST00000048402	1.60341	1.13910883117215e-07	+	spata7
926	ENSMUST00000028293	2.04699	1.14541970561047e-07	+	entr1
927	ENSMUST00000202913	2.01405	1.19834005570525e-07	+	rab28
928	ENSMUST00000225388	1.77562	1.21958810006249e-07	+	kif27
929	MLT1L_dup246	2.7422	1.25160072650867e-07	+	NA
930	ENSMUST00000059155	2.66983	1.28584443451086e-07	+	insig1
931	ENSMUST00000092888	-1.1594	1.28669846599697e-07	-	fbp1
932	ENSMUST00000033519	1.94593	1.28871614216398e-07	+	dynlt3
933	ENSMUST00000037014	2.15282	1.2968189638394e-07	+	clba1
934	ENSMUST00000023089	2.12812	1.31574350252737e-07	+	wbp2nl
935	ENSMUST00000122181	1.59986	1.31727139965407e-07	+	prss59
936	ENSMUST00000178511	2.35782	1.31971504054629e-07	+	tex50
937	ENSMUST00000108458	2.33523	1.3456491717253e-07	+	klc3
938	ENSMUST00000097527	1.64428	1.35349110381292e-07	+	tor1aip1
939	ENSMUST00000116517	2.62189	1.3572601244128e-07	+	cdv3
940	ENSMUST00000015157	1.6755	1.3656582367656e-07	+	trappc2l
941	ENSMUST00000085422	1.75347	1.40605367984595e-07	+	izumo2
942	ENSMUST00000107000	2.61378	1.42737214939318e-07	+	sppl2c
943	ENSMUST00000219839	2.42601	1.44121923886573e-07	+	chchd10
944	ENSMUST00000073081	-1.19144	1.46980538864859e-07	-	1700010b08rik
945	ENSMUST00000050551	3.77207	1.49908044413583e-07	+	cited1
946	ENSMUST00000050003	2.13293	1.49908044413583e-07	+	1700001o22rik
947	ENSMUST00000144629	-1.28568	1.50886514935314e-07	-	adad1
948	ENSMUST00000118968	2.13672	1.51434093095624e-07	+	dnajc5b
949	ENSMUST00000027877	1.26467	1.5435509329765e-07	+	kifap3
950	ENSMUST00000079597	1.61632	1.55552267346748e-07	+	paqr9
951	ENSMUST00000022881	2.78312	1.56452090844858e-07	+	retreg1
952	ENSMUST00000132189	2.18276	1.57257175064974e-07	+	cep350
953	ENSMUST00000040008	2.16603	1.60579105910423e-07	+	ube2r2
954	ENSMUST00000179894	2.24929	1.60579105910423e-07	+	oaz1
955	ENSMUST00000041758	1.55386	1.63692339575927e-07	+	cypt2
956	ENSMUST00000178631	2.63223	1.64814349696124e-07	+	spata18
957	ENSMUST00000134862	3.08874	1.6628204864754e-07	+	rnf44
958	ENSMUST00000122154	3.93565	1.66550656802415e-07	+	fam236d
959	ENSMUST00000028842	1.67631	1.67660210243146e-07	+	usp50
960	ENSMUST00000166615	2.65994	1.67660210243146e-07	+	wwp2
961	ENSMUST00000211116	4.10353	1.69689430312115e-07	+	fam236c
962	ENSMUST00000108086	1.88019	1.74671561522439e-07	+	hspa4l
963	ENSMUST00000029252	-0.930349	1.74729217437889e-07	-	lrrc34
964	ENSMUST00000023599	2.34239	1.78069472178595e-07	+	eif4a2
965	ENSMUST00000003922	2.27151	1.85388849468289e-07	+	syce2
966	ENSMUST00000044581	3.49124	1.85423491841343e-07	+	1700025g04rik
967	ENSMUST00000109936	2.18254	1.87540191921631e-07	+	clmn
968	ENSMUST00000154737	3.49498	1.9568396262899e-07	+	cst8
969	ENSMUST00000014445	-1.05762	1.95893025499682e-07	-	pam16
970	ENSMUST00000043843	2.8316	1.98403627344406e-07	+	lasp1
971	ENSMUST00000030851	-0.904714	2.08697773941769e-07	-	tomm7
972	ENSMUST00000100723	1.21341	2.08697773941769e-07	+	1700024g13rik
973	ENSMUST00000176683	1.15261	2.09737833098963e-07	+	rpl41
974	L1ME3E_dup314	2.79158	2.1222416855799e-07	+	NA
975	ENSMUST00000028102	2.86197	2.14085956755151e-07	+	kif5c
976	ENSMUST00000204548	3.28828	2.25125194768326e-07	+	oaz3
977	ENSMUST00000164955	2.80694	2.26951320471075e-07	+	rgs22
978	ENSMUST00000069537	1.64704	2.31618340064723e-07	+	zfand6
979	ENSMUST00000168073	-1.15627	2.31618340064723e-07	-	tdrd6
980	ENSMUST00000167364	1.94066	2.38402432183213e-07	+	trim36
981	ENSMUST00000046831	1.72929	2.45554739474224e-07	+	tmem205
982	ENSMUST00000235530	4.83658	2.49165239651963e-07	+	h2-eb1
983	RLTR49_dup194	3.10838	2.53051579538855e-07	+	NA
984	ENSMUST00000077968	2.14265	2.53964287133902e-07	+	garin2
985	ENSMUST00000028071	1.96662	2.55081895692999e-07	+	bmi1
986	ENSMUST00000103041	2.36217	2.59868000606727e-07	+	nat9
987	ENSMUST00000034342	-1.32013	2.59868000606727e-07	-	cklf
988	ENSMUST00000135643	2.91486	2.62845949079859e-07	+	tex50
989	ENSMUST00000230221	2.51574	2.70884414029691e-07	+	spatc1
990	ENSMUST00000118788	-1.2075	2.7547454366077e-07	-	hagh
991	ENSMUST00000063548	3.29431	2.81590726951643e-07	+	rnf133
992	ENSMUST00000032934	1.6701	2.8372318355057e-07	+	aldoa
993	ENSMUST00000046856	2.14291	2.84275349615286e-07	+	chn2
994	ENSMUST00000109974	3.54944	2.87799254846619e-07	+	calr3
995	ENSMUST00000183915	4.0064	2.94293734743191e-07	+	riiad1
996	ENSMUST00000125303	2.59694	2.94831451642236e-07	+	spmip6
997	ENSMUST00000163595	2.74316	2.9994848463154e-07	+	cdyl
998	ENSMUST00000082405	1.01786	3.01787254837516e-07	+	mt-co2
999	ENSMUST00000057716	-0.887047	3.02052855273444e-07	-	catsperz
1000	ENSMUST00000062356	3.06631	3.0328673631671e-07	+	marcksl1
1001	L1Md_T_dup18258	3.31629	3.03572426868535e-07	+	NA
1002	L2a_dup22274	2.82354	3.1359405838226e-07	+	NA
1003	ENSMUST00000214740	3.13362	3.15067699859329e-07	+	plekho2
1004	ENSMUST00000034742	-1.3803	3.16349933224765e-07	-	ccnb2
1005	ORR1A2_dup9358	2.41403	3.19833050624044e-07	+	NA
1006	ENSMUST00000113344	3.36885	3.20510677395978e-07	+	spata3
1007	ENSMUST00000109333	1.61564	3.23096797171437e-07	+	mrps36
1008	ENSMUST00000161011	1.39655	3.23096797171437e-07	+	atxn3
1009	ENSMUST00000097958	3.66595	3.29657190233821e-07	+	sigirr
1010	ENSMUST00000213633	3.0041	3.32184751435885e-07	+	ccdc15
1011	ENSMUST00000024762	-1.04206	3.33099655674379e-07	-	rsph9
1012	ENSMUST00000231681	2.69177	3.38346095895495e-07	+	2610318n02rik
1013	ENSMUST00000054301	2.55466	3.409827712083e-07	+	lipe
1014	ENSMUST00000149469	3.42483	3.47440452571157e-07	+	spata3
1015	ENSMUST00000095079	1.07866	3.51915068487506e-07	+	actl7a
1016	ENSMUST00000137238	3.38414	3.56818874853401e-07	+	rcc1
1017	ENSMUST00000207182	3.52881	3.59510507145512e-07	+	izumo2
1018	ENSMUST00000041045	-0.993971	3.59724378045969e-07	-	h2az1
1019	ENSMUST00000026012	4.25199	3.6237660363088e-07	+	cyp17a1
1020	ENSMUST00000032373	3.29133	3.65384064079362e-07	+	ldhb
1021	ENSMUST00000185790	3.19256	3.67891968131783e-07	+	nemp2
1022	ENSMUST00000023580	1.59434	3.67891968131783e-07	+	usp25
1023	ENSMUST00000032561	2.20155	3.72572596290719e-07	+	vasp
1024	ENSMUST00000137822	2.41549	3.7330423117543e-07	+	rasa3
1025	ENSMUST00000009693	-1.11795	3.75445361429264e-07	-	srp14
1026	B4_dup32598	2.52266	3.80019787144328e-07	+	NA
1027	ENSMUST00000068944	2.96843	3.87854509280356e-07	+	plekho2
1028	ENSMUST00000109709	2.70002	3.92584069354412e-07	+	1700003f12rik
1029	ENSMUST00000135924	2.38805	3.98045512783675e-07	+	ube2j1
1030	ENSMUST00000094344	3.49075	4.01707239869271e-07	+	wfdc10
1031	ENSMUST00000110506	1.43069	4.12586540204543e-07	+	sqor
1032	ENSMUST00000179234	1.70277	4.13987028995629e-07	+	aldoart1
1033	ENSMUST00000220212	2.43488	4.14752279425477e-07	+	garin2
1034	ENSMUST00000111911	2.47528	4.2440804096253e-07	+	gsg1
1035	ENSMUST00000095107	1.68234	4.24867960873766e-07	+	ccin
1036	L2c_dup9903	2.01425	4.26237735192068e-07	+	NA
1037	ENSMUST00000020941	1.25519	4.40712024801983e-07	+	1700012b07rik
1038	ENSMUST00000232505	3.01004	4.44072010423636e-07	+	sod1
1039	ENSMUST00000049281	1.77048	4.45585360957906e-07	+	fam53c
1040	ENSMUST00000140587	3.17405	4.45763176298704e-07	+	brpf3
1041	ENSMUST00000172693	2.33489	4.48948544948768e-07	+	aif1
1042	ENSMUST00000171010	-1.39491	4.51867897736091e-07	-	gtf2e2
1043	ENSMUST00000180033	-1.08934	4.58361762013348e-07	-	1700003h04rik
1044	ENSMUST00000025929	0.876051	4.62189621229247e-07	+	plaat5
1045	ENSMUST00000095794	-1.62214	4.62189621229247e-07	-	tbpl1
1046	ENSMUST00000026889	2.67132	4.65651519379604e-07	+	gata3os
1047	LTR33A_dup254	3.09546	4.74668539745445e-07	+	NA
1048	ENSMUST00000097801	3.05569	4.78150735401482e-07	+	spata31e2
1049	ENSMUST00000026328	3.50102	4.78246586492188e-07	+	prdx4
1050	ENSMUST00000143184	2.47883	4.7868546334576e-07	+	mettl23
1051	ENSMUST00000063166	1.90435	5.08267376866032e-07	+	garin3
1052	ENSMUST00000191678	1.03146	5.19586208437363e-07	+	fabp9
1053	ENSMUST00000000090	-0.866192	5.22174917748957e-07	-	cox5a
1054	ENSMUST00000028803	3.39924	5.24415967216075e-07	+	knstrn
1055	ENSMUST00000005234	1.94081	5.2534620177496e-07	+	wdr1
1056	ENSMUST00000034903	3.59539	5.26422048483016e-07	+	gsta4
1057	ENSMUST00000236985	2.40965	5.27554148814771e-07	+	atad1
1058	ENSMUST00000014891	1.36871	5.46768714750442e-07	+	ankrd53
1059	ENSMUST00000233210	2.32909	5.63610483914173e-07	+	ypel5
1060	ENSMUST00000024270	-1.27597	5.63976046159548e-07	-	cdca3
1061	ENSMUST00000116317	3.5774	5.67340113800048e-07	+	dynlt5
1062	ENSMUST00000219507	2.34555	5.81661483458534e-07	+	garin2
1063	ENSMUST00000045892	2.42206	5.82163032238812e-07	+	ccdc202
1064	ENSMUST00000078617	1.4408	5.93113597393314e-07	+	aldoart1
1065	ENSMUST00000169385	1.53477	5.953509830383e-07	+	rai14
1066	ENSMUST00000236011	2.25301	5.953509830383e-07	+	atad1
1067	ENSMUST00000029971	-0.934301	5.953509830383e-07	-	cfap206
1068	ENSMUST00000179684	2.51707	6.01329580238496e-07	+	otub2
1069	ENSMUST00000106724	3.21407	6.34839870778083e-07	+	cep112
1070	ENSMUST00000023291	-1.66382	6.46541040625e-07	-	mapk8ip2
1071	ENSMUST00000154032	3.18279	6.51456182553025e-07	+	spryd3
1072	ENSMUST00000093993	1.8227	6.55894707018322e-07	+	pwwp2b
1073	ENSMUST00000211136	1.94987	6.58128874756286e-07	+	rbl2
1074	ENSMUST00000041761	2.7725	6.60822208489435e-07	+	prss23
1075	ENSMUST00000106436	2.82354	6.69441169324978e-07	+	kif2c
1076	ENSMUST00000205686	1.88359	6.9103628605865e-07	+	4930590j08rik
1077	ENSMUST00000139279	3.14356	7.00919094708845e-07	+	spryd3
1078	ENSMUST00000146330	2.21219	7.79870245930284e-07	+	rundc3a
1079	ENSMUST00000090339	1.48057	7.88761094805665e-07	+	rai14
1080	ENSMUST00000220127	2.04987	7.98091976366908e-07	+	ube2n
1081	ENSMUST00000020768	0.741805	7.98504347002721e-07	+	pgam2
1082	ENSMUST00000098365	2.33033	7.98771058663416e-07	+	osgin1
1083	ENSMUST00000120194	0.98083	8.03177703433719e-07	+	vcf1
1084	MURVY-LTR_dup1698	1.9822	8.13001485396376e-07	+	NA
1085	ENSMUST00000179116	2.93288	8.16013570967524e-07	+	gm16867
1086	ENSMUST00000029405	-0.82129	8.16824176402612e-07	-	gmps
1087	ENSMUST00000113694	2.60682	8.16824176402612e-07	+	stk36
1088	ENSMUST00000144682	3.0627	8.16824176402612e-07	+	6430548m08rik
1089	ENSMUST00000008036	0.840525	8.21248440875246e-07	+	rplp1
1090	ENSMUST00000024779	1.92827	8.23107445476072e-07	+	usp49
1091	ENSMUST00000230564	3.19325	8.37411613385733e-07	+	NA
1092	RLTR9F_dup299	3.1658	8.38403180036076e-07	+	NA
1093	ENSMUST00000032336	2.68402	8.51411798159656e-07	+	plbd1
1094	ENSMUST00000089377	2.58217	8.69505487662066e-07	+	lgals1
1095	ENSMUST00000127042	3.73062	8.80208756747242e-07	+	aatf
1096	ENSMUST00000018430	-0.964117	8.80562917143521e-07	-	psmb6
1097	B3_dup53441	3.0363	9.10485824117108e-07	+	NA
1098	ENSMUST00000041705	1.81016	9.11253028782983e-07	+	spata20
1099	ENSMUST00000224982	2.27396	9.59577870879134e-07	+	spata31d1a
1100	ENSMUST00000038073	-1.22376	9.6373825280445e-07	-	catsper2
1101	ENSMUST00000021674	4.18473	9.70479996467211e-07	+	fos
1102	ENSMUST00000102508	1.38761	9.70961730514272e-07	+	capzb
1103	ENSMUST00000112206	3.09077	9.72144406980175e-07	+	prkcd
1104	ENSMUST00000085435	2.49827	9.90264940911345e-07	+	csnk1g2
1105	ENSMUST00000112207	3.01652	9.90264940911345e-07	+	prkcd
1106	ENSMUST00000128185	2.60692	9.90264940911345e-07	+	sh3kbp1
1107	ENSMUST00000165953	1.38216	9.90264940911345e-07	+	nelfe
1108	ENSMUST00000223377	3.98547	9.97635486320946e-07	+	habp4
1109	ENSMUST00000189788	-0.714279	1.01220693522901e-06	-	ldhal6b
1110	ENSMUST00000220395	2.5616	1.02184608563755e-06	+	pcnt
1111	ENSMUST00000020687	-1.61376	1.03523493850784e-06	-	pttg1
1112	ENSMUST00000194965	2.96439	1.03721780956497e-06	+	smcp
1113	ENSMUST00000237778	1.30173	1.03930676126126e-06	+	gm550
1114	ENSMUST00000102636	1.23779	1.05960331608231e-06	+	akirin1
1115	ENSMUST00000026866	1.32458	1.09218406104759e-06	+	sclt1
1116	B1F2_dup7564	1.66848	1.10798858302482e-06	+	NA
1117	ENSMUST00000038860	1.80768	1.12154134247294e-06	+	spag4
1118	ENSMUST00000098480	2.55221	1.13102065579007e-06	+	spmip8
1119	ENSMUST00000217595	3.72017	1.13785562001738e-06	+	or2y1d
1120	ENSMUST00000105951	3.04968	1.1420610323949e-06	+	rcc1
1121	ENSMUST00000110362	1.77875	1.14810154801875e-06	+	ywhaz
1122	ENSMUST00000061885	3.10987	1.15342745137088e-06	+	cimip3
1123	ENSMUST00000219551	2.14746	1.17112284155669e-06	+	garin2
1124	ENSMUST00000114259	4.64251	1.18317445647865e-06	+	ptgds
1125	ENSMUST00000107108	1.23572	1.1969061139626e-06	+	izumo3
1126	ENSMUST00000037064	2.94694	1.20064559618121e-06	+	slc25a37
1127	ENSMUST00000215066	2.49749	1.23738789170728e-06	+	NA
1128	ENSMUST00000032956	1.28905	1.25004813458693e-06	+	sgf29
1129	ENSMUST00000111614	3.58318	1.26456914934643e-06	+	ccdc91
1130	ENSMUST00000188507	3.30738	1.26456914934643e-06	+	nemp2
1131	ENSMUST00000045540	2.00036	1.26780383821706e-06	+	socs7
1132	RLTR9E_dup893	1.65837	1.29243548213061e-06	+	NA
1133	ENSMUST00000052286	1.9205	1.33192893685734e-06	+	plac9
1134	ENSMUST00000231954	2.1026	1.33325863045086e-06	+	NA
1135	ENSMUST00000216909	1.90152	1.34639445432126e-06	+	map7
1136	MT2A_dup1423	2.94541	1.35576285551242e-06	+	NA
1137	ENSMUST00000057897	1.82229	1.36124463475377e-06	+	zfand3
1138	ENSMUST00000169415	-1.08929	1.37613544987186e-06	-	dynlt1a
1139	ENSMUST00000041736	2.70986	1.39104217756546e-06	+	hdac11
1140	ENSMUST00000053611	-0.808276	1.39965747990893e-06	-	cox8c
1141	ENSMUST00000160803	3.56008	1.41796275594742e-06	+	rasgef1b
1142	ENSMUST00000130645	1.24661	1.42900659670551e-06	+	mtfr1
1143	ENSMUST00000035732	-1.01665	1.44874383050105e-06	-	tekt3
1144	ENSMUST00000085319	1.99021	1.46731145837442e-06	+	adam4
1145	ENSMUST00000166837	3.09214	1.54014476781733e-06	+	gm17067
1146	ENSMUST00000098098	1.75624	1.56943241631964e-06	+	rnf38
1147	ENSMUST00000010279	1.72409	1.58517843439552e-06	+	tmigd3
1148	ENSMUST00000028494	-1.40964	1.59349037320975e-06	-	phospho2
1149	ENSMUST00000035894	1.8176	1.60529011462753e-06	+	tbata
1150	ENSMUST00000115578	1.61186	1.61041312252322e-06	+	ufd1
1151	ENSMUST00000160279	1.75256	1.62554702086517e-06	+	tex56
1152	ENSMUST00000172836	2.49087	1.64681462501064e-06	+	ube4b
1153	L2_dup8774	1.98418	1.69010501999378e-06	+	NA
1154	ENSMUST00000080594	1.89297	1.69190978690351e-06	+	irgc
1155	ENSMUST00000137543	2.24989	1.69240940001609e-06	+	samd4
1156	ENSMUST00000098477	1.30532	1.69780849947144e-06	+	plscr1l1
1157	ENSMUST00000238930	2.27751	1.7103888006038e-06	+	tmem205
1158	ENSMUST00000113083	-1.3882	1.73759270992641e-06	-	art3
1159	ENSMUST00000047005	-1.02903	1.81175770782892e-06	-	spata16
1160	ENSMUST00000150806	2.63983	1.81811247232666e-06	+	rnf44
1161	ENSMUST00000029564	3.12878	1.81811247232666e-06	+	pmvk
1162	ENSMUST00000040655	6.884	1.82624126757904e-06	+	h2-aa
1163	ENSMUST00000130798	3.28958	1.83177823316419e-06	+	csnk1g1
1164	ENSMUST00000023468	-1.1707	1.88867657169497e-06	-	spag6l
1165	ENSMUST00000046770	4.29507	1.92265186466069e-06	+	nenf
1166	ENSMUST00000075162	2.9409	1.94647638330802e-06	+	klk1
1167	ENSMUST00000021323	1.92819	1.94884453239746e-06	+	efcab15
1168	ENSMUST00000220443	2.21767	1.95660216009982e-06	+	cep85l
1169	ENSMUST00000159210	3.64654	1.9716857269674e-06	+	kcnip2
1170	ENSMUST00000039205	1.81213	1.9716857269674e-06	+	galm
1171	ENSMUST00000007482	4.08887	1.98923061953933e-06	+	mrpl49
1172	ENSMUST00000146758	1.97539	2.00873806105229e-06	+	tulp4
1173	ENSMUST00000080492	0.848578	2.0452289484383e-06	+	rpl36
1174	ENSMUST00000219856	2.55934	2.08790365911471e-06	+	herc4
1175	ENSMUST00000086040	2.70248	2.13544315100581e-06	+	f5
1176	ENSMUST00000049620	2.55549	2.14991301357648e-06	+	or14j8
1177	RMER1B_dup463	2.68589	2.1924455409268e-06	+	NA
1178	ENSMUST00000105502	3.44538	2.24345850781728e-06	+	foxo3
1179	ENSMUST00000107013	2.3572	2.30965213037275e-06	+	gosr2
1180	RMER1B_dup6368	3.26502	2.31425815265098e-06	+	NA
1181	ENSMUST00000068519	2.72518	2.32417227580794e-06	+	susd6
1182	ENSMUST00000105256	2.11152	2.32934757673037e-06	+	ctdsp2
1183	ENSMUST00000057896	2.78822	2.35860100948331e-06	+	gxylt1
1184	ENSMUST00000164479	1.80582	2.37209546176979e-06	+	stard10
1185	ENSMUST00000127791	2.0585	2.37612001530305e-06	+	klhdc1
1186	ENSMUST00000053086	1.84248	2.39403372590784e-06	+	adam6a
1187	ENSMUST00000036647	2.31746	2.39731297937241e-06	+	ctdspl2
1188	ENSMUST00000063278	6.83228	2.40101706781907e-06	+	agt
1189	ENSMUST00000220773	2.59479	2.41435310727286e-06	+	spata31e1
1190	ENSMUST00000065978	-1.00944	2.43153129977508e-06	-	gtsf2
1191	ENSMUST00000209117	1.36185	2.48309595150185e-06	+	zfand6
1192	ENSMUST00000028128	1.63239	2.48309595150185e-06	+	odf2
1193	ENSMUST00000034049	4.06495	2.60503690697602e-06	+	slc25a4
1194	ENSMUST00000152688	2.21127	2.65797525422013e-06	+	atp8a2
1195	ENSMUST00000024974	-1.3039	2.67333786391498e-06	-	hagh
1196	ENSMUST00000150640	2.86837	2.67930243488444e-06	+	ccdc57
1197	ENSMUST00000126781	2.99166	2.68384031513792e-06	+	cpeb3
1198	ENSMUST00000028256	-0.785578	2.73148618328486e-06	-	morn5
1199	ENSMUST00000062047	1.73385	2.78057922811713e-06	+	fam110a
1200	ENSMUST00000047218	-1.58567	2.78280671274159e-06	-	reep4
1201	ORR1F_dup17802	3.92262	2.81324342523678e-06	+	NA
1202	ENSMUST00000161401	2.02932	2.82120316577129e-06	+	cycs
1203	ENSMUST00000010280	1.61009	2.94091301249105e-06	+	cimap3
1204	ENSMUST00000064910	-1.10015	2.94844418104432e-06	-	strap
1205	ENSMUST00000169464	2.97152	2.95606430625448e-06	+	dlgap4
1206	ENSMUST00000106770	1.84528	2.96074322096298e-06	+	mroh7
1207	ENSMUST00000132397	2.31659	2.9836175462708e-06	+	gm20517
1208	ENSMUST00000144950	1.29232	3.00474620796389e-06	+	dnajb4
1209	ENSMUST00000045897	2.27775	3.03330140408179e-06	+	ptma
1210	ENSMUST00000148399	3.19709	3.03808655248517e-06	+	arhgap26
1211	ENSMUST00000028551	-1.31799	3.05374477656997e-06	-	emc4
1212	ENSMUST00000111268	-1.01978	3.05695282452108e-06	-	sap18
1213	ENSMUST00000176463	2.49885	3.06309400812213e-06	+	knstrn
1214	ENSMUST00000223998	4.12581	3.07105612539606e-06	+	selenok
1215	ENSMUST00000167377	1.42346	3.07614203658499e-06	+	iqgap1
1216	ENSMUST00000033163	1.87684	3.14052699985691e-06	+	mettl9
1217	ENSMUST00000073104	1.62113	3.16412295606116e-06	+	ppp4r1
1218	ENSMUST00000229064	2.27792	3.17388164366413e-06	+	fam227a
1219	ENSMUST00000051929	1.86334	3.18290993092889e-06	+	bmi1
1220	ENSMUST00000101801	-1.22441	3.22394246452603e-06	-	selenos
1221	ENSMUST00000008966	-1.08132	3.23105776710152e-06	-	acyp1
1222	ENSMUST00000137148	2.48103	3.29849913166571e-06	+	plcz1
1223	ENSMUST00000235400	2.40055	3.30804810601701e-06	+	paip2
1224	ENSMUST00000063324	-0.866962	3.3347741629303e-06	-	cox6b2
1225	ENSMUST00000121096	-1.16318	3.39805786299694e-06	-	art3
1226	ENSMUST00000061052	2.48695	3.42573250866265e-06	+	atat1
1227	ENSMUST00000163903	1.64016	3.51660245273173e-06	+	lrrc51
1228	ENSMUST00000040227	1.48212	3.51660245273173e-06	+	cldnd2
1229	ENSMUST00000116440	2.87259	3.55132976544647e-06	+	eef1d
1230	ENSMUST00000035849	-1.04616	3.65007179015894e-06	-	cfap95
1231	ENSMUST00000140653	2.42315	3.72308293440602e-06	+	d5ertd579e
1232	ENSMUST00000203254	2.88896	3.72308293440602e-06	+	mical3
1233	PB1D7_dup4851	2.7822	3.72308293440602e-06	+	NA
1234	ENSMUST00000023268	-1.6714	3.74285032474494e-06	-	arc
1235	ENSMUST00000034265	0.830804	3.7788460267791e-06	+	1700018b08rik
1236	B1F_dup37877	1.50254	3.80730164223371e-06	+	NA
1237	ENSMUST00000047170	3.69316	3.80769879234608e-06	+	klc3
1238	L2_dup6270	2.24727	3.82091695909901e-06	+	NA
1239	ENSMUST00000109975	2.23007	3.84160777194839e-06	+	NA
1240	ENSMUST00000189456	1.98967	3.84592233298074e-06	+	1700113h08rik
1241	L1MDa_dup1423	2.68841	3.86900580536833e-06	+	NA
1242	ENSMUST00000029922	1.55444	3.87290423648216e-06	+	fhl5
1243	ENSMUST00000090541	1.45581	3.98628576340461e-06	+	atp5mc1
1244	ENSMUST00000220299	2.45458	4.00218694029085e-06	+	eya4
1245	ENSMUST00000027264	0.871976	4.00218694029085e-06	+	asnsd1
1246	ENSMUST00000021297	1.4779	4.02023581015118e-06	+	lsm12
1247	ENSMUST00000129773	3.0422	4.02023581015118e-06	+	fam187b
1248	ENSMUST00000216139	1.66965	4.03119912345148e-06	+	akap12
1249	ENSMUST00000226453	3.66095	4.03684054900366e-06	+	zfp706
1250	ENSMUST00000038447	-1.03968	4.03855252891019e-06	-	efhc1
1251	ENSMUST00000188313	-1.50617	4.06722021873162e-06	-	tpp2
1252	ENSMUST00000027215	1.84098	4.08922931216381e-06	+	tex30
1253	ENSMUST00000048162	1.65886	4.15614047028072e-06	+	bsdc1
1254	ENSMUST00000099278	1.05948	4.27030589303582e-06	+	kiz
1255	ENSMUST00000050552	2.40264	4.28164491526805e-06	+	bzw1
1256	ENSMUST00000109617	2.87387	4.32784984558294e-06	+	NA
1257	ENSMUST00000166032	3.14748	4.39490535555326e-06	+	tdrkh
1258	ENSMUST00000033380	2.34965	4.46136383457421e-06	+	cdk16
1259	ENSMUST00000220376	2.12459	4.47641457345959e-06	+	cep85l
1260	PB1D11_dup15054	2.75584	4.49485341096332e-06	+	NA
1261	ENSMUST00000110438	3.53955	4.50470584171222e-06	+	retreg1
1262	ENSMUST00000165649	1.65129	4.57883767221201e-06	+	ghitm
1263	ENSMUST00000087514	-1.11745	4.6185397445355e-06	-	lyar
1264	ENSMUST00000199531	0.887616	4.65460408533537e-06	+	sh3glb1
1265	ENSMUST00000099145	2.68461	4.66410185706454e-06	+	dlgap4
1266	ENSMUST00000092215	-1.12065	4.81734288075401e-06	-	ccdc38
1267	ENSMUST00000236410	2.6702	4.81734288075401e-06	+	sgms1
1268	ENSMUST00000173478	2.58948	5.00679533471906e-06	+	ly6g6c
1269	ENSMUST00000031190	-1.32227	5.01758847074465e-06	-	dr1
1270	ENSMUST00000117529	1.92624	5.02943867034485e-06	+	mtfr1
1271	ENSMUST00000036720	1.16812	5.10305420214557e-06	+	fkbpl
1272	ENSMUST00000032321	1.67065	5.13712901350704e-06	+	bcl2l14
1273	ENSMUST00000088246	-1.03657	5.14947366971876e-06	-	tuba3a
1274	ENSMUST00000220834	-1.16504	5.16899832852729e-06	-	tomm20l
1275	B2_Mm1t_dup10637	3.02351	5.19193995158034e-06	+	NA
1276	ENSMUST00000129169	4.08848	5.22767171544604e-06	+	spata3
1277	RLTR9D_dup245	2.21223	5.40786761038094e-06	+	NA
1278	ENSMUST00000059680	1.88743	5.48987502138251e-06	+	golph3
1279	ENSMUST00000134550	-0.799708	5.49344139055716e-06	-	prps1l1
1280	ENSMUST00000206865	2.99088	5.51503289181773e-06	+	klk2-ps
1281	ENSMUST00000130868	2.96452	5.52532638393066e-06	+	eva1c
1282	ENSMUST00000082437	-1.05469	5.63536966681848e-06	-	selenof
1283	ENSMUST00000023085	-1.03161	5.65603206373565e-06	-	ndufa6
1284	B1F_dup14059	3.05434	5.7063789184634e-06	+	NA
1285	ENSMUST00000028932	3.6298	5.8651552142521e-06	+	cst12
1286	ENSMUST00000109947	3.73609	5.91482051215796e-06	+	cst8
1287	ENSMUST00000181515	1.56131	5.97673954720974e-06	+	carlr
1288	ENSMUST00000087328	2.74211	5.98609489845439e-06	+	hspa1a
1289	ENSMUST00000115314	2.4261	5.98666717381204e-06	+	lpp
1290	Lx5c_dup10919	1.91985	6.00278066596269e-06	+	NA
1291	ENSMUST00000021933	2.99648	6.00278066596269e-06	+	ctsl
1292	ENSMUST00000218184	-1.35489	6.00278066596269e-06	-	izumo4
1293	ENSMUST00000034763	-1.09533	6.05767792734243e-06	-	rp9
1294	ENSMUST00000112090	2.92811	6.05809721848285e-06	+	dynll1
1295	ENSMUST00000079125	1.20762	6.15092844248525e-06	+	scand1
1296	ENSMUST00000188630	3.25958	6.15651200788157e-06	+	bzw1
1297	ENSMUST00000048490	-1.29165	6.22209095053013e-06	-	larp1b
1298	ENSMUST00000182080	2.38626	6.2314455610244e-06	+	ube2w
1299	ENSMUST00000095440	1.56195	6.2314455610244e-06	+	akap3
1300	ENSMUST00000111920	1.99617	6.34710563586053e-06	+	plekha3
1301	ENSMUST00000185584	3.62461	6.410536543354e-06	+
1302	ENSMUST00000060133	0.847202	6.43252457879037e-06	+	spata33
1303	ENSMUST00000114336	-1.01443	6.49476566051751e-06	-	tprn
1304	ENSMUST00000038374	2.63084	6.52189142098159e-06	+	pcca
1305	ENSMUST00000165693	2.74607	6.53082785982225e-06	+	dnajc5b
1306	ENSMUST00000137669	2.90357	6.54379851480106e-06	+	aldh1l1
1307	ENSMUST00000229874	1.90246	6.54379851480106e-06	+	clip4
1308	ENSMUST00000063204	0.832155	6.60934013085778e-06	+	fam229b
1309	ENSMUST00000180704	1.96265	6.72978943298432e-06	+	cdiptos
1310	ENSMUST00000051495	1.74844	6.79064867505238e-06	+	pmis2
1311	ENSMUST00000037539	3.23279	6.82907166789209e-06	+	eva1c
1312	ENSMUST00000201292	2.46419	6.83511940800341e-06	+	ube2k
1313	ENSMUST00000097944	2.1454	6.89920241379732e-06	+	4921539e11rik
1314	ENSMUST00000173281	3.17301	6.95889186228712e-06	+	aif1
1315	ENSMUST00000033178	-1.19827	6.9946571184395e-06	-	pdzd9
1316	ENSMUST00000153256	2.54892	7.1681800690234e-06	+	pdzk1
1317	ENSMUST00000091927	2.83595	7.28670469811622e-06	+	kctd16
1318	ENSMUST00000049038	1.264	7.36113651451625e-06	+	sox30
1319	ENSMUST00000014457	-0.820526	7.40165844215355e-06	-	cox6c
1320	ENSMUST00000187304	1.94512	7.47090449334909e-06	+	prr30
1321	ENSMUST00000200100	2.64849	7.50836866574105e-06	+	eif4e
1322	ENSMUST00000232873	-1.40029	7.6809585492159e-06	-	snrpc
1323	ENSMUST00000204956	4.6383	7.6867818282801e-06	+	gabarapl1
1324	ENSMUST00000057910	1.99483	7.70634325796496e-06	+	rexo1
1325	ENSMUST00000001179	2.86303	7.70634325796496e-06	+	pcnt
1326	ENSMUST00000075992	2.92367	7.83858455942679e-06	+	pkib
1327	ENSMUST00000047951	2.77942	7.88400767043143e-06	+	fbxo2
1328	ENSMUST00000022521	3.49508	7.98085649930243e-06	+	prkcd
1329	ENSMUST00000107778	1.18001	7.98085649930243e-06	+	zbbx
1330	ENSMUST00000113277	2.51878	8.01688276069499e-06	+	ak1
1331	ENSMUST00000144531	1.11451	8.07406003810442e-06	+	naa38
1332	ENSMUST00000120213	2.93053	8.08747972852992e-06	+	aktip
1333	ENSMUST00000021803	1.04886	8.10115626604161e-06	+	nup153
1334	ENSMUST00000147835	-1.17232	8.45071963038756e-06	-	rasl2-9
1335	ENSMUST00000034630	3.09081	8.51850068074551e-06	+	fez1
1336	Lx9_dup42604	2.94005	8.6417382995735e-06	+	NA
1337	ENSMUST00000221904	3.03403	8.65106075766606e-06	+	habp4
1338	ENSMUST00000023869	1.14532	8.84007384676856e-06	+	denr
1339	ENSMUST00000140679	2.6848	8.86805379053758e-06	+	uba52
1340	ENSMUST00000186375	2.61676	8.92263697524817e-06	+	naa60
1341	ENSMUST00000041110	1.95863	8.93236550540947e-06	+	ttc7
1342	ENSMUST00000061537	-0.771135	8.96151893541457e-06	-
1343	ENSMUST00000118735	3.17129	8.98093947384584e-06	+	dnajc5b
1344	ENSMUST00000134077	2.80378	9.02750542830729e-06	+	gm20521
1345	ENSMUST00000099457	3.86817	9.04807419039818e-06	+	slc30a4
1346	ENSMUST00000156481	-1.08477	9.06447710265427e-06	-	med28
1347	ENSMUST00000046937	0.838855	9.08094524628823e-06	+	tssk1
1348	ENSMUST00000017911	1.72167	9.13692058332564e-06	+	spata25
1349	ENSMUST00000142623	-0.903375	9.14106781748721e-06	-	nlrp14
1350	ENSMUST00000092966	-1.13228	9.14397610687002e-06	-	dynlt1c
1351	MLT1H_dup1652	2.88121	9.14397610687002e-06	+	NA
1352	ENSMUST00000005175	1.77737	9.15352096192715e-06	+	chd5
1353	ENSMUST00000050129	-0.962181	9.44021845807192e-06	-	cox7b2
1354	ENSMUST00000114106	-1.46716	9.45085415087741e-06	-	lyar
1355	ENSMUST00000115520	2.01248	9.51712052494588e-06	+	ica1
1356	ENSMUST00000040402	1.17815	9.59458005897684e-06	+	ppp1r11
1357	ENSMUST00000107381	1.32188	9.68670336804571e-06	+	ttll13
1358	MT2A_dup6680	2.18719	9.69650697335351e-06	+	NA
1359	ENSMUST00000109648	2.21123	9.70292639092869e-06	+	NA
1360	ENSMUST00000203034	2.83347	9.76225058906067e-06	+	magi1
1361	ENSMUST00000178310	0.689441	9.76287756234446e-06	+	fau
1362	ENSMUST00000000696	6.7246	9.76644774605229e-06	+	cd52
1363	ENSMUST00000190108	3.10854	9.78976120845602e-06	+	nemp2
1364	ENSMUST00000121731	1.76593	9.97690503184151e-06	+	actg2
1365	ENSMUST00000182067	2.94777	1.00297918798153e-05	+	gapdhs
1366	ENSMUST00000159081	-1.10703	1.01787911229258e-05	-	commd1
1367	ENSMUST00000162538	-1.59183	1.01925109050008e-05	-	ciapin1
1368	ENSMUST00000081790	1.12878	1.05030000136952e-05	+	cacul1
1369	ENSMUST00000102632	1.58596	1.06371561656422e-05	+	sort1
1370	ENSMUST00000034300	-0.843287	1.06696661686211e-05	-	hsbp1
1371	ENSMUST00000097014	3.66212	1.08190985617156e-05	+	tuba1a
1372	ENSMUST00000046114	0.897089	1.0859384689209e-05	+	mrpl54
1373	ENSMUST00000215037	3.3401	1.09958812249366e-05	+	iqcf1
1374	ENSMUST00000061260	2.65891	1.09961429866886e-05	+	fat4
1375	ENSMUST00000232092	2.78925	1.12635825837343e-05	+	tmem191
1376	ENSMUST00000031383	-0.798953	1.12945390283657e-05	-	ran
1377	ENSMUST00000072235	-0.75541	1.12945390283657e-05	-	1700019a02rik
1378	ENSMUST00000079306	-0.875633	1.15927654257155e-05	-	lypd4
1379	ENSMUST00000112737	-1.07506	1.17495889777258e-05	-	gm21103
1380	ERVB4_1-I_MM-int_dup169	3.20117	1.18093020474844e-05	+	NA
1381	ENSMUST00000034045	-1.83785	1.18093020474844e-05	-	cenpu
1382	ENSMUST00000104979	1.96464	1.18093020474844e-05	+	rnf148
1383	RMER10A_dup4030	3.07508	1.19110691186735e-05	+	NA
1384	ENSMUST00000160905	1.30666	1.19179855891098e-05	+	tex56
1385	ENSMUST00000058086	2.99104	1.19267731132573e-05	+	defb36
1386	ENSMUST00000020493	1.36534	1.19525770851031e-05	+	pofut2
1387	ENSMUST00000022476	-1.48395	1.21898277569952e-05	-	glt8d1
1388	ENSMUST00000099985	-1.30734	1.22743067000443e-05	-	cenpw
1389	ENSMUST00000064740	-0.894312	1.235933363802e-05	-	suclg1
1390	ENSMUST00000040531	1.83691	1.25373720403775e-05	+	NA
1391	ENSMUST00000020103	-1.10282	1.26372971092398e-05	-	cabcoco1
1392	ENSMUST00000206868	2.49919	1.27245329777258e-05	+	rabac1
1393	ENSMUST00000052556	-1.17483	1.27273388497583e-05	-	abhd17b
1394	ENSMUST00000133070	2.064	1.27348416000528e-05	+	zfp652
1395	ENSMUST00000187170	2.11835	1.27633621828626e-05	+	ccnyl1
1396	ENSMUST00000184497	2.62874	1.28013750894201e-05	+	slc25a37
1397	ENSMUST00000190620	2.28553	1.28558868891789e-05	+	teddm2
1398	ENSMUST00000209639	3.09215	1.29348702134267e-05	+	numa1
1399	ENSMUST00000038053	2.85324	1.30219967549283e-05	+	lpp
1400	ENSMUST00000030078	1.57355	1.30878021210635e-05	+	hsdl2
1401	ENSMUST00000046174	4.7887	1.32397068852041e-05	+	cldn11
1402	ENSMUST00000150736	1.37877	1.32714713083776e-05	+	cdkl3
1403	ENSMUST00000130356	2.02463	1.33526565973689e-05	+	usp50
1404	ENSMUST00000030399	1.75975	1.34814768337902e-05	+	rragc
1405	ENSMUST00000045174	1.86086	1.35635395756653e-05	+	ypel5
1406	RSINE1_dup43186	2.82788	1.36437039492797e-05	+	NA
1407	ENSMUST00000002379	-1.2092	1.3735892278875e-05	-	cd320
1408	ENSMUST00000135771	2.54935	1.38046735466637e-05	+	st6galnac2
1409	ENSMUST00000165148	-1.74263	1.38514105033559e-05	-	NA
1410	ORR1B2_dup7303	3.16764	1.38713661616504e-05	+	NA
1411	ENSMUST00000131011	-0.821609	1.38991123563714e-05	-	cox7c
1412	ENSMUST00000064476	2.0115	1.39705980956252e-05	+	arl13a
1413	ENSMUST00000145604	2.24251	1.40081145585598e-05	+	osgin1
1414	ENSMUST00000024839	2.70103	1.40363359846852e-05	+	sik1
1415	ENSMUST00000106129	3.16701	1.40363359846852e-05	+	d7ertd443e
1416	ENSMUST00000207932	2.6072	1.40832452622742e-05	+	prss23
1417	ENSMUST00000102652	1.54399	1.40865812493305e-05	+	pde1a
1418	ENSMUST00000021217	1.7488	1.4179612206618e-05	+	nme2
1419	ENSMUST00000004622	2.04034	1.43030492292501e-05	+	gab2
1420	L2a_dup4334	2.20205	1.45984887808268e-05	+	NA
1421	ENSMUST00000145283	2.51974	1.46569515590186e-05	+	st3gal6
1422	ENSMUST00000188204	2.07776	1.46569515590186e-05	+	nabp1
1423	ENSMUST00000232642	2.96211	1.46764641023899e-05	+	cstdc3
1424	ENSMUST00000052248	1.43918	1.47026034607461e-05	+	eef1g
1425	ENSMUST00000199074	-0.918353	1.47515088120077e-05	-	myl10
1426	Lx5_dup5904	2.63629	1.47515088120077e-05	+	NA
1427	ENSMUST00000113161	1.78033	1.47515088120077e-05	+	rab3il1
1428	ENSMUST00000089681	1.51107	1.48431725533526e-05	+	eef1d
1429	ENSMUST00000081908	-0.970604	1.48681965018162e-05	-	rpl10l
1430	ENSMUST00000236797	2.3983	1.49505758720347e-05	+	rbm4b
1431	ENSMUST00000215234	2.50101	1.5085227149289e-05	+	or6aa1
1432	ENSMUST00000109961	-1.08634	1.51324782070752e-05	-	nxt1
1433	ENSMUST00000133375	2.83191	1.51405552478944e-05	+	chchd3
1434	ENSMUST00000213125	-1.14693	1.51692584365361e-05	-	NA
1435	ENSMUST00000022145	-0.595599	1.5242356387919e-05	-	serf1
1436	ENSMUST00000161204	-1.03882	1.53538842912179e-05	-	rdh11
1437	ENSMUST00000229952	2.16439	1.54391185903598e-05	+	clip4
1438	ENSMUST00000201877	2.24871	1.54533469637966e-05	+	hsph1
1439	ENSMUST00000105387	2.85144	1.5456081324767e-05	+	agpat3
1440	ENSMUST00000031131	2.53892	1.55936943271101e-05	+	uchl1
1441	RLTR9B_dup202	3.89001	1.56363110563433e-05	+	NA
1442	ENSMUST00000143278	3.28076	1.56714481955307e-05	+	fam131b
1443	ENSMUST00000047498	-1.11715	1.58220060997297e-05	-	aa467197
1444	ENSMUST00000054908	-1.01682	1.5856800885095e-05	-	sugt1
1445	ENSMUST00000028735	2.75617	1.60221320494446e-05	+	jag1
1446	ENSMUST00000167608	3.29998	1.62133706446919e-05	+	garin1a
1447	ENSMUST00000186294	3.02396	1.64197348684895e-05	+	cspp1
1448	ENSMUST00000139167	1.93704	1.64564697453648e-05	+	gatc
1449	ENSMUST00000008582	1.85312	1.66948150255431e-05	+	adam21
1450	ENSMUST00000113127	2.27274	1.66948150255431e-05	+	g3bp2
1451	ENSMUST00000163469	3.22708	1.67712893599973e-05	+	or4n4b
1452	ENSMUST00000002298	1.60027	1.71483994070015e-05	+	ppm1j
1453	ENSMUST00000079724	1.0764	1.73708761927213e-05	+	hax1
1454	ENSMUST00000054145	1.27315	1.76630545241365e-05	+	dcaf5
1455	ENSMUST00000192384	2.7012	1.77490519433164e-05	+	ankrd45
1456	ENSMUST00000172534	2.27783	1.78419896726536e-05	+	kpna1
1457	ENSMUST00000026459	-0.988034	1.8156065223799e-05	-	atp5f1b
1458	ENSMUST00000034775	0.716289	1.82851515006214e-05	+	fem1b
1459	ENSMUST00000143939	3.08607	1.83151867866325e-05	+	eif4g1
1460	ENSMUST00000153687	2.81843	1.86830797878028e-05	+	huwe1
1461	ENSMUST00000111910	1.85064	1.87858026135547e-05	+	gsg1
1462	ENSMUST00000030811	2.58857	1.87951712375941e-05	+	errfi1
1463	ENSMUST00000131307	2.89557	1.87951712375941e-05	+	rcc1
1464	ENSMUST00000223889	3.41706	1.91539644283861e-05	+	dnajc9
1465	MER20B_dup459	2.61528	1.91539644283861e-05	+	NA
1466	ENSMUST00000203883	2.84417	1.94910411515306e-05	+	oaz3
1467	ENSMUST00000030731	-1.57717	1.9492611385337e-05	-	taf12
1468	ENSMUST00000074608	-1.09815	1.9492611385337e-05	-	ndufb11b
1469	ENSMUST00000036951	0.574452	1.98166788836739e-05	+	pebp1
1470	ENSMUST00000054471	1.73446	1.99027537719579e-05	+	rlig1
1471	ENSMUST00000179797	1.50939	2.0094305014292e-05	+	mtrnr2l7
1472	ENSMUST00000221422	-0.870924	2.03132902034795e-05	-	ndufb1
1473	ENSMUST00000238425	2.13546	2.03169122296666e-05	+	vwa3b
1474	ENSMUST00000103195	-1.14055	2.03422053053028e-05	-	znhit3
1475	ENSMUST00000033468	2.5963	2.03422053053028e-05	+	arhgef6
1476	ENSMUST00000235865	2.17056	2.04175257135078e-05	+	oga
1477	ENSMUST00000023222	2.0161	2.06120379721142e-05	+	oplah
1478	L1MB3_dup4560	2.51585	2.07502639266692e-05	+	NA
1479	ENSMUST00000096053	1.97709	2.1272596969456e-05	+	slf2
1480	ENSMUST00000095529	2.88438	2.13465038235805e-05	+	fgf14
1481	ENSMUST00000068271	2.08038	2.14481607897372e-05	+	ak1
1482	ENSMUST00000020153	1.33101	2.1540872719483e-05	+	hbs1l
1483	ID_B1_dup77592	1.54137	2.21895271143611e-05	+	NA
1484	ENSMUST00000036996	1.02766	2.22538680751319e-05	+	ndufb7
1485	ENSMUST00000091358	-1.07593	2.22589991688472e-05	-	usp1
1486	ENSMUST00000110032	1.67642	2.22701967881994e-05	+	banf2
1487	ENSMUST00000184481	2.10459	2.25057265337835e-05	+	tac1
1488	ENSMUST00000055345	-1.51125	2.25116061497211e-05	-	tmem202
1489	ENSMUST00000025635	0.774185	2.25131454607411e-05	+	ms4a20
1490	ENSMUST00000154972	2.48329	2.2714852340972e-05	+	dnajc7
1491	ENSMUST00000100672	2.06111	2.27435515450916e-05	+	samd4
1492	ENSMUST00000205776	1.34669	2.28098878699545e-05	+	irgc
1493	ENSMUST00000034988	-0.993269	2.28098878699545e-05	-	rwdd2a
1494	ENSMUST00000161310	-1.41278	2.28098878699545e-05	-	spag16
1495	ENSMUST00000225337	4.02201	2.32009851568857e-05	+	aldh1a1
1496	ENSMUST00000197489	3.50755	2.32452179137434e-05	+	dcun1d1
1497	ENSMUST00000073617	-1.09983	2.33484754867022e-05	-	glipr1l1
1498	ENSMUST00000237937	1.94255	2.3839579618952e-05	+	tjp2
1499	ENSMUST00000227356	2.47944	2.43069782678889e-05	+	gm4821
1500	ENSMUST00000120157	3.01541	2.44217766703618e-05	+	ppt1
1501	ENSMUST00000115463	4.07257	2.47690547262941e-05	+	eif4g1
1502	ENSMUST00000109864	1.66747	2.47690547262941e-05	+	fam110a
1503	ENSMUST00000043605	1.65107	2.48478073569485e-05	+	kif27
1504	ENSMUST00000004200	-1.27146	2.49470890464405e-05	-	cwc15
1505	ENSMUST00000184915	1.69787	2.5021276705059e-05	+	NA
1506	ENSMUST00000204913	3.04615	2.52370550896705e-05	+	oaz3
1507	ENSMUST00000135025	2.07391	2.52370550896705e-05	+	eef1g
1508	ENSMUST00000121805	2.29319	2.56826260427762e-05	+	dpysl3
1509	ENSMUST00000108353	-1.35355	2.59245817295647e-05	-	hipk4
1510	ENSMUST00000220257	2.74874	2.61230138921012e-05	+	nt5c1b
1511	ENSMUST00000090277	3.62341	2.6469472411597e-05	+	clxn
1512	ENSMUST00000235821	2.4597	2.6469472411597e-05	+	pgap6
1513	ENSMUST00000106965	2.18713	2.65930803281402e-05	+	lrrc51
1514	ENSMUST00000218327	3.48696	2.67544930691603e-05	+	nt5c1b
1515	ENSMUST00000116584	-0.973666	2.68157066212763e-05	-	mrpl39
1516	ENSMUST00000102536	0.772061	2.70093951625839e-05	+	rpl11
1517	ENSMUST00000221628	2.32178	2.723162179834e-05	+	ppm1a
1518	ENSMUST00000145836	2.09579	2.73084694422192e-05	+	tmem53
1519	ENSMUST00000237476	2.32434	2.74131409620402e-05	+	h2-dma
1520	ENSMUST00000058534	-1.11901	2.77384341357145e-05	-	med26
1521	ENSMUST00000029833	-1.75193	2.77384341357145e-05	-	lrriq3
1522	ENSMUST00000198849	2.73488	2.77384341357145e-05	+	asb17
1523	RLTR22_Mur_dup1841	4.7019	2.78616302768471e-05	+	NA
1524	ENSMUST00000042166	-1.22019	2.8014084854479e-05	-	ramac
1525	ENSMUST00000156001	2.58272	2.81738239720244e-05	+	ccdc6
1526	Lx2B2_dup3171	2.9531	2.83803737370548e-05	+	NA
1527	ENSMUST00000207540	2.21752	2.87562365069136e-05	+	phgdh-ps1
1528	ENSMUST00000227556	1.84428	2.87999091378484e-05	+	lmbrd2
1529	MLT1F1-int_dup13	2.70405	2.88244216532279e-05	+	NA
1530	ENSMUST00000224694	1.565	2.94113324291769e-05	+	kif27
1531	ENSMUST00000232018	1.70839	2.94190626219763e-05	+	fam3b
1532	L2a_dup22576	3.49454	2.95863582675053e-05	+	NA
1533	ENSMUST00000024595	2.69462	2.95940867405744e-05	+	slc22a3
1534	ENSMUST00000199977	2.76152	2.97477679464877e-05	+	tmigd3
1535	ENSMUST00000186314	2.9864	2.9761714211729e-05	+	NA
1536	ENSMUST00000102934	1.77496	2.98219003881435e-05	+	rnf38
1537	ENSMUST00000133234	3.04249	2.98219003881435e-05	+	hectd3
1538	ENSMUST00000005292	2.40217	2.98656900383444e-05	+	prdx2
1539	ENSMUST00000214240	1.56512	2.99926643867286e-05	+	spata19
1540	ENSMUST00000023238	2.97385	3.04665157168838e-05	+	gsdmd
1541	ENSMUST00000101632	2.14182	3.07626896114597e-05	+	osbp2
1542	ENSMUST00000031078	1.22669	3.15705392852519e-05	+	cimip2c
1543	ENSMUST00000034249	-1.19756	3.16563729587946e-05	-	cfap20
1544	ENSMUST00000078568	-1.25516	3.16900099686191e-05	-	slc9b1
1545	ENSMUST00000029938	-1.36802	3.17778953101998e-05	-	gtf2b
1546	ENSMUST00000212777	2.65057	3.24430830216197e-05	+	exoc3l
1547	ENSMUST00000021062	-0.693816	3.24522688317932e-05	-	ddx5
1548	ENSMUST00000027299	0.854565	3.25873738309127e-05	+	prss39
1549	ENSMUST00000051676	-1.61618	3.32914498631973e-05	-	tent5b
1550	ENSMUST00000129653	3.90951	3.33539881767782e-05	+	glrx2
1551	ENSMUST00000031058	1.71641	3.34983079437649e-05	+	mapre3
1552	ENSMUST00000058978	3.60532	3.35939872806353e-05	+	nqo2
1553	ENSMUST00000179408	1.94749	3.45294630177574e-05	+	rbm31y
1554	ENSMUST00000234654	2.21714	3.46125732767346e-05	+	camk4
1555	ENSMUST00000019074	6.2054	3.46210704004492e-05	+	ccl4
1556	ENSMUST00000138202	2.79972	3.46210704004492e-05	+	usp12
1557	ENSMUST00000066028	1.36272	3.47239974246824e-05	+	pkib
1558	ENSMUST00000023882	1.37871	3.47505069507168e-05	+	sympk
1559	ENSMUST00000022102	-1.26822	3.47601216743478e-05	-	clptm1l
1560	ENSMUST00000218964	2.61544	3.48583751440437e-05	+	cdc34
1561	ENSMUST00000071096	2.26164	3.49084080995921e-05	+	hemgn
1562	ENSMUST00000034308	2.0917	3.51193368048554e-05	+	bco1
1563	ENSMUST00000102703	-1.19257	3.53074141606738e-05	-	zfp39
1564	ENSMUST00000043415	1.63965	3.5358143634325e-05	+	tekt5
1565	ENSMUST00000036215	-1.55541	3.5531455674141e-05	-	foxj1
1566	ENSMUST00000151913	-1.06062	3.56790505688692e-05	-	rfx8
1567	ENSMUST00000099995	-1.01476	3.56790505688692e-05	-	ift70a2
1568	ENSMUST00000020312	2.06677	3.59248296151489e-05	+	mcu
1569	ENSMUST00000027853	0.661963	3.60836477867643e-05	+	mpc2
1570	ENSMUST00000028083	-0.961873	3.62922771441415e-05	-	psmb7
1571	ENSMUST00000163279	-0.99667	3.65099401881178e-05	-	sh3glb1
1572	ENSMUST00000170102	2.35449	3.66899700536056e-05	+	luzp1
1573	ENSMUST00000040766	1.11109	3.6798967660029e-05	+	tmed10
1574	ENSMUST00000094361	-0.851854	3.68537353141294e-05	-	hsp90aa1
1575	ENSMUST00000057855	2.58089	3.69594743278553e-05	+	exoc3l
1576	ENSMUST00000097293	2.48011	3.72162790874891e-05	+	ppp4r1
1577	ENSMUST00000144326	-0.891353	3.77025016632646e-05	-	ranbp9
1578	ENSMUST00000237764	2.56304	3.78494966812267e-05	+	kctd16
1579	MT2B1_dup5580	2.05356	3.80413782565285e-05	+	NA
1580	L1MA4_dup5701	3.50999	3.84744682360565e-05	+	NA
1581	ENSMUST00000208475	2.25422	3.86313370962227e-05	+	tsks
1582	MLT1H2_dup194	3.2164	3.89466343161063e-05	+	NA
1583	ENSMUST00000120645	1.89591	3.94262954081981e-05	+	gsto2
1584	ENSMUST00000237707	2.48447	3.94501352668641e-05	+	dpysl3
1585	ENSMUST00000123927	1.99966	3.95407253577502e-05	+	1190005i06rik
1586	ENSMUST00000073428	3.14754	3.9775283671813e-05	+	slc39a4
1587	ENSMUST00000092473	-1.26483	3.98293845185901e-05	-	vps26a
1588	ENSMUST00000117816	2.72707	3.99347644244895e-05	+	h2al1r-ps
1589	ORR1F_dup6957	3.10316	4.02051382380601e-05	+	NA
1590	ENSMUST00000039118	2.40474	4.03455401553309e-05	+	zic5
1591	ENSMUST00000106718	2.10269	4.0481758950113e-05	+	cep112
1592	ENSMUST00000054220	0.709801	4.06102920662234e-05	+	rpl18a
1593	ENSMUST00000230177	3.53824	4.08716021870596e-05	+	ptp4a3
1594	ENSMUST00000190131	3.10794	4.08900952951731e-05	+	skp2
1595	ENSMUST00000002518	3.59116	4.09559999171569e-05	+	tle5
1596	ENSMUST00000141249	2.50462	4.10493256202358e-05	+	rgsl1
1597	ENSMUST00000213554	2.50696	4.11179956023906e-05	+	plekho2
1598	ENSMUST00000115542	2.18895	4.12941841241353e-05	+	asns
1599	ENSMUST00000120879	2.43631	4.17684719895096e-05	+	pgap2
1600	ENSMUST00000110446	-1.15241	4.17684719895096e-05	-	fam227b
1601	ENSMUST00000026274	-1.10771	4.17684719895096e-05	-	lztfl1
1602	ENSMUST00000023694	-1.03064	4.26295634853271e-05	-	cfap298
1603	ENSMUST00000116456	2.26864	4.30500465859233e-05	+	cyth3
1604	ENSMUST00000204980	3.35681	4.33028001250938e-05	+	oaz3
1605	ENSMUST00000043774	2.29043	4.3558120963226e-05	+	stpg3
1606	ENSMUST00000103026	2.12149	4.38711656319659e-05	+	sec14l1
1607	ENSMUST00000125283	2.76819	4.52687094780128e-05	+	nptxr
1608	ENSMUST00000075641	-0.825685	4.55581744929638e-05	-	npm1
1609	ENSMUST00000076493	-1.15348	4.55701729662331e-05	-	slc22a21
1610	ENSMUST00000168664	1.89628	4.5758459311195e-05	+	4921539e11rik
1611	ENSMUST00000042057	2.70431	4.5758459311195e-05	+	midn
1612	ENSMUST00000043214	3.3782	4.5758459311195e-05	+	rac2
1613	ENSMUST00000232139	-1.07904	4.60422757281733e-05	-	ube2l3
1614	ENSMUST00000112210	2.95252	4.65299056567345e-05	+	prkcd
1615	ENSMUST00000020446	-1.00462	4.68673746838215e-05	-	tmbim4
1616	ENSMUST00000037297	-1.53381	4.71040158577287e-05	-	ssxb1
1617	ENSMUST00000191758	2.20503	4.79903253174912e-05	+	tmem131l
1618	ENSMUST00000190282	-1.36401	4.82856595477458e-05	-	gm20736
1619	Lx8_dup20205	2.98629	4.83183306135196e-05	+	NA
1620	ENSMUST00000027049	-1.5863	4.83926447083835e-05	-	ppp1r42
1621	ENSMUST00000123141	2.1018	4.83926447083835e-05	+	mex3d
1622	ENSMUST00000162674	1.79632	4.8989199558283e-05	+	1700129c05rik
1623	ENSMUST00000188735	3.07052	4.95255702946626e-05	+	cntnap5b
1624	ENSMUST00000100484	-1.08331	4.96499796694177e-05	-	eif3d
1625	ENSMUST00000182072	2.01163	4.99002242196398e-05	+
1626	ENSMUST00000024733	1.80977	4.99002242196398e-05	+	aars2
1627	ENSMUST00000204533	-1.31588	5.00937984334436e-05	-	ghrl
1628	ENSMUST00000062041	2.42571	5.07628288648987e-05	+	crppa
1629	ENSMUST00000122421	2.35322	5.1081456212812e-05	+	ccsap
1630	ENSMUST00000027931	-1.26263	5.14538666359363e-05	-	nek2
1631	ENSMUST00000052919	2.1609	5.16920747954518e-05	+	ormdl3
1632	ENSMUST00000228936	1.17142	5.23948402054604e-05	+	ccdc198
1633	ENSMUST00000136026	1.41809	5.24052882996578e-05	+	syce2
1634	B1_Mur1_dup133	1.91434	5.25405585556604e-05	+	NA
1635	ENSMUST00000209165	2.26774	5.31431297917561e-05	+	zfand6
1636	ENSMUST00000142618	1.76402	5.32805982863973e-05	+	sgms1
1637	ENSMUST00000095784	3.40658	5.40130301700422e-05	+	moxd1
1638	ENSMUST00000055104	2.299	5.4041312110754e-05	+	tceal1
1639	ENSMUST00000131151	2.91764	5.43204585390752e-05	+	spata3
1640	ENSMUST00000187519	2.51544	5.46467153283762e-05	+	fam227a
1641	ENSMUST00000219314	2.55102	5.50065524404854e-05	+	garin2
1642	ENSMUST00000068894	2.78568	5.66895064888919e-05	+	capza1b
1643	ENSMUST00000114102	2.26128	5.68979280859855e-05	+	entr1
1644	ENSMUST00000025804	-1.42845	5.69564978781858e-05	-	rab1b
1645	ENSMUST00000173852	1.57538	5.69564978781858e-05	+
1646	ENSMUST00000233964	2.75934	5.74592455278004e-05	+	epb41l3
1647	ENSMUST00000220238	2.74244	5.75832975004819e-05	+	susd6
1648	Arthur1B_dup321	3.16779	5.77079552295085e-05	+	NA
1649	ENSMUST00000058245	0.755726	5.79262209947492e-05	+	fgfr1op2
1650	ENSMUST00000028800	2.44716	5.86016167220399e-05	+	adissp
1651	ENSMUST00000026009	-1.09466	5.86016167220399e-05	-	arl3
1652	ENSMUST00000172450	0.739191	5.88751474172277e-05	+	pafah1b2
1653	ENSMUST00000070552	1.82165	5.90524756710969e-05	+	osbp2
1654	ENSMUST00000033154	-1.47765	5.91056271364704e-05	-	plk1
1655	ENSMUST00000112872	1.52467	5.91209496748592e-05	+	wdr38
1656	ENSMUST00000109566	2.31468	5.9290368624163e-05	+	dlgap4
1657	ENSMUST00000006565	-1.22501	5.94781592260218e-05	-	cdc20
1658	ENSMUST00000149978	-2.12092	5.96348162673666e-05	-	inafm2
1659	ENSMUST00000210055	3.13844	6.00758815514522e-05	+	insyn2a
1660	ENSMUST00000212254	3.91697	6.02564486865687e-05	+	arl2bp
1661	ENSMUST00000233898	1.69212	6.0397994709767e-05	+	tcp11
1662	ENSMUST00000123292	3.02456	6.0626079966103e-05	+	dynll1
1663	ENSMUST00000033913	-1.30453	6.09847715282787e-05	-	dctn6
1664	ENSMUST00000228404	1.97917	6.16441022155393e-05	+	samd4
1665	MuRRS4-int_dup38	2.84213	6.17505156195531e-05	+	NA
1666	ENSMUST00000170296	1.75673	6.17924526103138e-05	+	syce2
1667	ENSMUST00000038287	3.28498	6.32586350693913e-05	+	dusp5
1668	ENSMUST00000022699	1.37768	6.37335801164673e-05	+	gfra2
1669	ENSMUST00000170202	0.951958	6.37335801164673e-05	+	guk1
1670	MLTR14_dup4670	2.26425	6.37422805866663e-05	+	NA
1671	ENSMUST00000119453	0.725283	6.40205324022733e-05	+	ankrd60
1672	ENSMUST00000189511	1.83453	6.40665677229463e-05	+	gm28269
1673	ENSMUST00000016144	-0.903518	6.45280264140372e-05	-	plpp1
1674	ENSMUST00000015587	1.67615	6.46705988726259e-05	+	gzmn
1675	ENSMUST00000001451	-1.4845	6.65224807730872e-05	-	smg5
1676	ENSMUST00000176722	1.99115	6.6735863282704e-05	+	cfap97d1
1677	ENSMUST00000209470	2.99392	6.6809510569586e-05	+	saraf
1678	ENSMUST00000114855	3.53368	6.7047194275024e-05	+	hipk2
1679	ENSMUST00000018431	-1.0536	6.71715883570082e-05	-	spag7
1680	ENSMUST00000076364	5.19987	6.7683737181183e-05	+	rpl10-ps3
1681	RMER1C_dup1302	1.8646	6.79257625443147e-05	+	NA
1682	ENSMUST00000028062	3.95651	6.84868643678931e-05	+	vim
1683	ENSMUST00000166658	0.895571	6.85723604826845e-05	+	pfdn5
1684	ENSMUST00000078953	2.53503	6.85920849418624e-05	+	dennd6b
1685	MLTR11B_dup498	2.80234	6.87804283418585e-05	+	NA
1686	ENSMUST00000152521	3.409	6.88848634390667e-05	+	eif1
1687	ENSMUST00000028821	-1.15388	6.90962579086677e-05	-	fsip1
1688	ENSMUST00000238306	1.83856	6.92287187816971e-05	+	patj
1689	MERVK26-int_dup893	2.08274	6.92775859810968e-05	+	NA
1690	ENSMUST00000067955	0.941378	6.93972077714843e-05	+	dph3
1691	ENSMUST00000057265	1.33867	6.98087944210836e-05	+	bc048562
1692	ENSMUST00000030289	-1.00637	6.98194112185898e-05	-	usp1
1693	ENSMUST00000179474	1.84899	7.00449883958279e-05	+	fhip1b
1694	ENSMUST00000153488	-1.45922	7.00449883958279e-05	-	naa30
1695	ENSMUST00000121551	2.45446	7.01599937662444e-05	+	gm14983
1696	ENSMUST00000040572	1.20364	7.07696867806033e-05	+	zc3h10
1697	ENSMUST00000219832	1.98728	7.07765978109444e-05	+	itsn2
1698	ENSMUST00000067496	-0.824331	7.14549682504634e-05	-	atp5if1
1699	ENSMUST00000018737	3.0886	7.21392807400859e-05	+	sparc
1700	ENSMUST00000231965	2.50129	7.27382508927844e-05	+	ccdc188
1701	ENSMUST00000033180	2.20951	7.29907367654175e-05	+	vwa3a
1702	ENSMUST00000105818	1.39791	7.29907367654175e-05	+	kif17
1703	ENSMUST00000006301	-1.31843	7.30487390419527e-05	-	lrwd1
1704	ENSMUST00000127629	2.37349	7.31887716923499e-05	+	vsig1
1705	ENSMUST00000184914	3.15807	7.34861546762396e-05	+	slc25a37
1706	ENSMUST00000151066	3.10025	7.35580999571246e-05	+	eef1d
1707	ENSMUST00000156520	1.92341	7.37450407548511e-05	+	abhd5
1708	ENSMUST00000031624	-1.4414	7.38816444525875e-05	-	1700018f24rik
1709	ENSMUST00000202679	2.46004	7.40469930151517e-05	+	ube2k
1710	ENSMUST00000112618	2.56532	7.59446533515802e-05	+	gpd2
1711	ENSMUST00000130832	3.66391	7.69097927885112e-05	+	wdr13
1712	ENSMUST00000154584	1.52855	7.74111905977996e-05	+	eef1d
1713	ORR1E_dup7477	2.42384	7.77494992388002e-05	+	NA
1714	ENSMUST00000031273	-0.882966	7.82184498507771e-05	-	cds1
1715	ENSMUST00000167662	1.89467	7.83556428253695e-05	+	ergic1
1716	ENSMUST00000144280	2.63462	7.87111427997264e-05	+	herc1
1717	ENSMUST00000038108	-0.754661	7.94679829737498e-05	-	ndufc1
1718	ENSMUST00000140901	-1.14948	7.97188757335264e-05	-	fzr1
1719	ENSMUST00000109125	-2.04272	8.09515707887838e-05	-	spo11
1720	ENSMUST00000144102	1.91226	8.18327720967248e-05	+	tmem210
1721	ENSMUST00000110079	2.23566	8.23203083856968e-05	+	tasp1
1722	ENSMUST00000000137	1.24586	8.35010840307635e-05	+	actr2
1723	ENSMUST00000216929	2.85331	8.39810086566446e-05	+	csrnp1
1724	ENSMUST00000153310	2.71615	8.46629223514519e-05	+	thumpd3
1725	ENSMUST00000070163	-1.15906	8.52761925901314e-05	-	NA
1726	ENSMUST00000208199	1.48472	8.56783757358564e-05	+	samd4b
1727	ENSMUST00000001452	-0.96956	8.61674739529019e-05	-	cct3
1728	ENSMUST00000234902	2.44025	8.75659431775703e-05	+	zfand3
1729	ENSMUST00000086519	0.631325	8.7861301503037e-05	+	rplp0
1730	ENSMUST00000133493	-1.28834	8.84331797620152e-05	-	ube2u
1731	ENSMUST00000031797	-0.855643	8.84476490885485e-05	-	ssmem1
1732	ENSMUST00000034226	1.05884	8.84716080781535e-05	+	psme3ip1
1733	ENSMUST00000109072	-1.10855	8.84716080781535e-05	-	skp1
1734	ENSMUST00000069142	6.1378	8.84717254941953e-05	+	akr1cl
1735	ENSMUST00000226208	2.03972	8.89071098024313e-05	+	zfand3
1736	ENSMUST00000102503	-1.16533	8.91113630125243e-05	-	mrto4
1737	ENSMUST00000160507	-0.787124	8.91219568395498e-05	-	sucla2
1738	ENSMUST00000233923	1.86424	8.91219568395498e-05	+	armc12
1739	ENSMUST00000037275	2.59548	8.91342457029902e-05	+	ccdc15
1740	ENSMUST00000040461	1.62367	8.92705646123101e-05	+	flvcr2
1741	ENSMUST00000072965	2.24208	8.94167182171505e-05	+	sirt2
1742	ENSMUST00000163694	2.11742	8.99147399082155e-05	+	pkm
1743	ENSMUST00000139954	1.40044	9.02523650184828e-05	+	mfsd11
1744	B4A_dup98921	2.51065	9.05876372139213e-05	+	NA
1745	ENSMUST00000214398	2.90222	9.07359171586384e-05	+	NA
1746	ENSMUST00000028378	-1.14598	9.08625066908194e-05	-	galnt3
1747	ENSMUST00000189427	2.68386	9.11220056503994e-05	+	mgat5
1748	ENSMUST00000024078	2.42181	9.11450477324325e-05	+	marchf5
1749	ENSMUST00000024650	-1.7377	9.12800348433415e-05	-	1700010i14rik
1750	ENSMUST00000165134	2.54771	9.13884596474657e-05	+	sec23a
1751	ENSMUST00000206875	2.54983	9.13884596474657e-05	+	mapk3
1752	ORR1D2_dup370	2.94982	9.15197769319594e-05	+	NA
1753	ENSMUST00000205839	2.81713	9.25315295853422e-05	+	cfap119
1754	ENSMUST00000109113	2.87552	9.26961573758229e-05	+	clk4
1755	ENSMUST00000074232	2.89111	9.29983131351892e-05	+	etd
1756	ENSMUST00000109304	2.74723	9.36116350028583e-05	+	1700025c18rik
1757	ENSMUST00000076260	-1.0925	9.3781020546134e-05	-	itgb1bp1
1758	ENSMUST00000034091	1.37059	9.38311091584274e-05	+	rbl2
1759	RMER1A_dup2042	2.52377	9.42675291361991e-05	+	NA
1760	ENSMUST00000066558	-1.27467	9.49216824848271e-05	-	NA
1761	ENSMUST00000126751	1.77832	9.51566379218229e-05	+	atp5f1b
1762	ENSMUST00000156816	1.3529	9.59554705197121e-05	+	mrpl15
1763	ENSMUST00000175852	2.87952	9.69836996501332e-05	+	pkib
1764	ENSMUST00000027569	-0.903226	9.70253800207867e-05	-	slco6c1
1765	ENSMUST00000078816	2.6551	9.86362134263889e-05	+	zfp696
1766	ENSMUST00000146677	2.30767	0.000100434	+	dda1
1767	ENSMUST00000037011	1.84755	0.000101207	+	trim36
1768	ENSMUST00000221648	2.86007	0.000103572	+	eif5
1769	ENSMUST00000115461	2.72584	0.000104279	+	eif4g1
1770	ENSMUST00000021536	-0.978028	0.00010519	-	atp6v1d
1771	ENSMUST00000135052	1.88988	0.000105665	+	dda1
1772	ENSMUST00000204702	0.822928	0.000105974	+	hspa4l
1773	ENSMUST00000182260	2.60359	0.000106173	+	rexo1
1774	ENSMUST00000193210	-0.746081	0.000106974	-	cox5b
1775	ENSMUST00000058725	1.5045	0.000106974	+	antxrl
1776	ENSMUST00000037315	1.32487	0.000109944	+	abhd2
1777	ENSMUST00000076991	0.734986	0.000110281	+	4930453n24rik
1778	ENSMUST00000109972	3.1195	0.000110364	+	eef1d
1779	ENSMUST00000081932	2.08482	0.00011142	+	nmt2
1780	ENSMUST00000017348	1.96452	0.000111469	+	gsdma
1781	ENSMUST00000017365	-1.49642	0.000111911	-	psmd3
1782	ENSMUST00000004686	-1.34688	0.000112143	-	pex11g
1783	RMER15_dup14770	2.9066	0.000112262	+	NA
1784	ENSMUST00000008626	0.757683	0.000113269	+	rnf151
1785	ENSMUST00000175903	2.02946	0.000113839	+	arhgef2
1786	ENSMUST00000033292	2.89879	0.000114217	+	pgap2
1787	ENSMUST00000035521	-1.47414	0.000114303	-	rsph6a
1788	ENSMUST00000226421	1.81821	0.000114527	+	zfand3
1789	ENSMUST00000064447	-0.926852	0.000114736	-	nup188
1790	ENSMUST00000103002	1.26101	0.000114758	+	ywhaq
1791	ENSMUST00000135243	2.60761	0.000115793	+	gpi1
1792	ENSMUST00000139477	2.33873	0.000116471	+	gid4
1793	ENSMUST00000006139	1.29722	0.000116894	+	1700037c18rik
1794	ENSMUST00000137426	2.59206	0.000117087	+	eef1d
1795	ENSMUST00000165199	-1.2132	0.000117087	-	arsa
1796	ENSMUST00000171503	2.83138	0.000118184	+	prss55
1797	ENSMUST00000045843	2.56544	0.000118414	+	morn3
1798	RMER19A_dup292	2.08954	0.000118424	+	NA
1799	ENSMUST00000227633	2.58758	0.000118539	+	gfra2
1800	ENSMUST00000235412	2.40236	0.000119998	+	atad1
1801	ENSMUST00000163799	1.99018	0.000121638	+	stard10
1802	ENSMUST00000139980	0.803997	0.000122697	+	jpt1
1803	ENSMUST00000050383	-1.29523	0.000122899	-	zfp646
1804	ENSMUST00000021204	-1.25443	0.000123067	-	nxn
1805	ENSMUST00000041422	2.69996	0.000123265	+	spata18
1806	ENSMUST00000219049	1.94123	0.000123583	+	nt5c1b
1807	ENSMUST00000039694	3.94733	0.000123841	+	stard3nl
1808	ENSMUST00000111417	2.22928	0.000124212	+	zfp664
1809	ENSMUST00000233430	1.34854	0.000124889	+	mea1
1810	ENSMUST00000218107	0.930418	0.000124929	+	rps12
1811	ENSMUST00000069188	2.6956	0.000125175	+	kansl1
1812	ENSMUST00000167160	1.73832	0.00012531	+	fbxo44
1813	ENSMUST00000019441	-0.825703	0.000125371	-	nop9
1814	ENSMUST00000103040	1.71313	0.000126513	+	nat9
1815	ENSMUST00000004054	1.51966	0.000127165	+	kpna1
1816	ENSMUST00000019517	-1.09859	0.0001274	-	cops3
1817	ENSMUST00000028190	2.0149	0.000128077	+	abl1
1818	ENSMUST00000212410	-1.06576	0.00012899	-	cklf
1819	ENSMUST00000141448	2.70575	0.000131258	+	hook1
1820	ENSMUST00000030014	-0.986386	0.000132252	-	ncbp1
1821	ENSMUST00000030882	-1.07687	0.000133291	-	pmpcb
1822	ENSMUST00000196126	1.38676	0.000133605	+	anxa3
1823	ENSMUST00000155308	2.59561	0.000134451	+	ntm
1824	ENSMUST00000054799	1.32225	0.000134451	+	bc048671
1825	ENSMUST00000162187	1.87588	0.000134718	+	mgat4f
1826	ENSMUST00000233886	3.10499	0.000135508	+	ypel5
1827	ENSMUST00000130533	1.81531	0.000135751	+	cpxm1
1828	ENSMUST00000141679	1.10905	0.000137602	+	smkr-ps
1829	ENSMUST00000222180	2.19054	0.000138002	+	lrrc74a
1830	ENSMUST00000063251	-1.01672	0.00013837	-	wfdc15a
1831	ENSMUST00000233702	2.13427	0.000138681	+	txndc2
1832	ENSMUST00000023507	1.00968	0.00013873	+	gsk3b
1833	ENSMUST00000110585	3.58169	0.000138838	+	skp2
1834	ENSMUST00000221297	2.51923	0.000140847	+	lpin1
1835	ENSMUST00000222517	2.87616	0.000141692	+	ctsl
1836	ENSMUST00000227540	2.44302	0.000142255	+	tatdn1
1837	ENSMUST00000185534	2.11301	0.000146189	+	nabp1
1838	ENSMUST00000125943	2.07689	0.000147791	+	tmem53
1839	ENSMUST00000026744	-1.12668	0.00014889	-	tmem89
1840	ENSMUST00000107908	2.61731	0.000149336	+	msi2
1841	ENSMUST00000110857	-1.39028	0.000149508	-	dld
1842	ENSMUST00000186266	1.92922	0.000150688	+	1700019d03rik
1843	ENSMUST00000059937	1.96705	0.000152425	+	spata31e5
1844	ENSMUST00000135050	3.86076	0.000154027	+	paqr5
1845	ENSMUST00000190277	0.906626	0.000154119	+	gm28437
1846	ENSMUST00000186937	2.38591	0.00015481	+	ms4a5
1847	ENSMUST00000111535	-1.18141	0.00015507	-	amn1
1848	ENSMUST00000101094	2.22991	0.000155942	+	otub2
1849	ENSMUST00000161023	-0.955246	0.000156754	-	slirp
1850	ENSMUST00000106966	0.975486	0.000158097	+	lrrc51
1851	ENSMUST00000111960	2.48684	0.000158097	+	bcl2l14
1852	ENSMUST00000096052	1.77241	0.000159193	+	nectin3
1853	ENSMUST00000110384	3.47504	0.000159681	+	ripor2
1854	Lx7_dup29449	2.77729	0.000159681	+	NA
1855	ENSMUST00000156859	-1.31254	0.000161683	-	hadha
1856	ENSMUST00000034344	-0.522718	0.000162534	-	cmtm2a
1857	ENSMUST00000084354	2.28142	0.000164065	+	spata6
1858	ENSMUST00000030401	-1.06769	0.000165181	-	ndufs5
1859	ENSMUST00000044533	-1.44417	0.000165409	-	prss56
1860	ENSMUST00000228306	3.31625	0.000165887	+	retreg1
1861	ENSMUST00000195015	2.19998	0.000165887	+	tmco1
1862	ENSMUST00000213394	-1.25554	0.000165887	-	NA
1863	ENSMUST00000162814	2.26909	0.000167037	+	h3f3a
1864	ENSMUST00000165686	2.5805	0.000170347	+	gtpbp2
1865	ENSMUST00000018880	1.97912	0.000171005	+	ndel1
1866	ENSMUST00000027792	-0.86925	0.00017125	-	srp9
1867	ENSMUST00000133010	-0.865644	0.00017149	-	dpy19l2
1868	ENSMUST00000120232	1.72608	0.00017149	+	hmox2
1869	ENSMUST00000035301	-0.856708	0.00017149	-	atp6v1g1
1870	ENSMUST00000097891	1.52256	0.000173265	+	sh3d21
1871	ENSMUST00000179318	3.009	0.000173293	+	sh3gl3
1872	ENSMUST00000236414	2.60887	0.000175188	+	paip2
1873	ENSMUST00000156291	2.9613	0.000175772	+	fen1
1874	ENSMUST00000169211	2.42759	0.000175956	+	dynlt5
1875	ENSMUST00000144468	2.80494	0.000176284	+	slc66a2
1876	ENSMUST00000164800	2.19371	0.000177203	+	zfp185
1877	ENSMUST00000054636	0.745232	0.000177401	+	bag5
1878	MTE-int_dup3793	2.64595	0.000177534	+	NA
1879	ENSMUST00000102597	-1.24679	0.000179395	-	hdac1
1880	ENSMUST00000054173	1.78236	0.000179395	+	phospho1
1881	ENSMUST00000040828	2.81545	0.000179606	+	h2-ab1
1882	ENSMUST00000081551	2.716	0.00018028	+	tcea1
1883	ENSMUST00000107729	-1.09202	0.00018064	-	cyth2
1884	ENSMUST00000111587	-1.17392	0.00018121	-	diablo
1885	ENSMUST00000086843	1.43826	0.00018401	+	asb1
1886	ENSMUST00000061391	-0.847003	0.00018497	-	ccdc89
1887	ENSMUST00000236382	3.11407	0.000185662	+	atl3
1888	ENSMUST00000058438	-0.991455	0.000186434	-	dcaf7
1889	ENSMUST00000064685	1.18637	0.000187527	+	meig1
1890	ENSMUST00000020523	-0.885527	0.000187527	-	pex13
1891	ENSMUST00000114551	2.66263	0.000187527	+	cetn2
1892	ENSMUST00000224097	0.91876	0.000190014	+	rmdn2
1893	ENSMUST00000002289	-0.908748	0.000191589	-	uchl3
1894	ENSMUST00000132253	-0.960139	0.000191589	-	ost4
1895	ENSMUST00000181859	1.66348	0.0001916	+	cdiptos
1896	ENSMUST00000089765	-1.17379	0.000191786	-	chrac1
1897	ENSMUST00000025957	-2.64549	0.000192243	-	dennd10
1898	ENSMUST00000150086	2.17741	0.00019238	+	pfkfb3
1899	MTC_dup749	2.8717	0.000193694	+	NA
1900	ENSMUST00000087617	2.99171	0.000196579	+	coq10b
1901	ENSMUST00000030136	1.41402	0.00019764	+	aqp7
1902	ENSMUST00000111817	-0.824444	0.000197818	-	gmfb
1903	ENSMUST00000235803	2.35085	0.000197818	+	spata24
1904	ENSMUST00000133038	2.1961	0.000198152	+	mrpl22
1905	L1MA5_dup3683	3.52877	0.000198766	+	NA
1906	ENSMUST00000110473	-0.971266	0.000199133	-	h2bc22
1907	ENSMUST00000162461	2.32867	0.000199133	+	rad52
1908	ENSMUST00000103178	2.5381	0.000201072	+	prkcz
1909	ENSMUST00000159858	1.77971	0.000201653	+	1700129c05rik
1910	ENSMUST00000042205	1.45893	0.000204463	+	ccdc33
1911	ENSMUST00000113810	1.89995	0.000206351	+
1912	ENSMUST00000111436	3.53132	0.000206377	+	slc39a13
1913	ENSMUST00000116527	2.8843	0.000206711	+	bex4
1914	ENSMUST00000037977	1.72176	0.00020821	+	ccpg1
1915	ENSMUST00000123496	1.40086	0.000208276	+	mycbpap
1916	ENSMUST00000014022	2.37723	0.000211299	+	rnf170
1917	ENSMUST00000078988	2.30387	0.000212725	+	lpp
1918	ENSMUST00000189941	1.00831	0.000212882	+	atp6-ps
1919	ENSMUST00000202082	3.14812	0.00021349	+	ube2k
1920	ENSMUST00000103009	1.94419	0.000214122	+	rps20
1921	ENSMUST00000022894	1.30548	0.000215519	+	ywhaz
1922	ENSMUST00000239320	-1.54664	0.000216427	-	slc25a2
1923	ENSMUST00000218142	1.99763	0.000217425	+	rps12
1924	ENSMUST00000152330	1.42051	0.000217451	+	zfp974
1925	B1F_dup2256	2.93054	0.000217695	+	NA
1926	ENSMUST00000209764	-1.60137	0.000218743	-	hook2
1927	MTE2b_dup3187	1.88305	0.000219727	+	NA
1928	ENSMUST00000124001	-2.01609	0.000220864	-	spdya
1929	ENSMUST00000234520	1.53742	0.000222074	+	gfer
1930	ENSMUST00000029991	-0.487665	0.000222304	-	ppp3r2
1931	MIR_dup20219	2.50314	0.000225375	+	NA
1932	ENSMUST00000074963	1.11579	0.000225824	+	bbs5
1933	ENSMUST00000048099	-1.23396	0.000226414	-	nemp1
1934	ENSMUST00000081510	2.81755	0.000228475	+	mgmt
1935	ENSMUST00000031330	1.21876	0.000228595	+	2010109a12rik
1936	ENSMUST00000029038	0.884153	0.000231624	+	fabp9
1937	ENSMUST00000162335	1.82828	0.000233682	+	rnf146
1938	ENSMUST00000146628	1.37388	0.000233788	+	desi1
1939	ENSMUST00000087729	2.20035	0.000235847	+	gsg1
1940	ENSMUST00000079368	-1.33269	0.000236114	-	adam1b
1941	ENSMUST00000178051	1.93458	0.000238028	+	faiml
1942	ENSMUST00000115460	2.75493	0.000239128	+	eif4g1
1943	ENSMUST00000125977	2.85457	0.00024124	+	psmf1
1944	ENSMUST00000034874	4.53641	0.000241599	+	cyp11a1
1945	ENSMUST00000032760	-0.945842	0.000241707	-	mesp1
1946	ENSMUST00000097622	1.98171	0.00024405	+	fam53c
1947	ENSMUST00000232702	0.838846	0.000245405	+	elob
1948	ENSMUST00000121983	1.71803	0.000250135	+	iqcm
1949	ENSMUST00000115139	2.07373	0.000251157	+	cpa5
1950	ENSMUST00000099556	2.29513	0.000252713	+	pabir1
1951	ENSMUST00000062686	1.43487	0.000253981	+	map2k7
1952	ENSMUST00000007266	-0.882972	0.000256442	-	lsm2
1953	ENSMUST00000173357	1.29505	0.000257981	+	nelfe
1954	ENSMUST00000198080	3.01216	0.000258066	+	tmigd3
1955	B1F1_dup8916	1.74798	0.000258778	+	NA
1956	ENSMUST00000172126	1.96855	0.000260304	+	fabp12
1957	ENSMUST00000133511	2.14597	0.000261179	+	spag4
1958	ENSMUST00000206195	2.63159	0.000261179	+	garin5a
1959	ENSMUST00000162110	1.36833	0.000261179	+	spata6l
1960	ENSMUST00000033973	-1.22249	0.000261179	-	rwdd4a
1961	ENSMUST00000020827	-1.29005	0.000261179	-	rnft1
1962	ENSMUST00000098236	2.20245	0.000261179	+	lrrc51
1963	ENSMUST00000132280	1.78559	0.000261186	+	ace
1964	ENSMUST00000020173	2.02273	0.000263396	+	map7
1965	ENSMUST00000023514	-0.89913	0.000263591	-	ndufb4
1966	ENSMUST00000061047	1.17527	0.000263591	+	phlpp1
1967	ENSMUST00000171636	-1.27714	0.000264476	-	gm8297
1968	ENSMUST00000021287	-1.14295	0.00026595	-	cfap52
1969	ENSMUST00000227275	2.97683	0.000266343	+	retreg1
1970	ENSMUST00000020339	-0.984003	0.000266497	-	tbc1d15
1971	ENSMUST00000107221	-1.01209	0.000269047	-	ccdc83
1972	ENSMUST00000076500	-1.05837	0.000270983	-	speer2
1973	ENSMUST00000206389	0.690098	0.000273093	+	aqp11
1974	ENSMUST00000108131	-1.49377	0.000274615	-	smim8
1975	ORR1C1_dup7372	3.46581	0.000274939	+	NA
1976	ENSMUST00000115140	2.5535	0.000275551	+	pcyt1a
1977	ENSMUST00000090815	-1.05812	0.000276902	-	gm128
1978	ENSMUST00000230067	4.96592	0.000276961	+	krt85
1979	ENSMUST00000061158	1.53219	0.000277944	+	commd3
1980	ENSMUST00000102496	2.73992	0.000278335	+	lrrc57
1981	ENSMUST00000132775	1.82626	0.000279669	+	morn3
1982	ENSMUST00000049911	-1.03541	0.000279723	-	ube2i
1983	MMSAT4_dup274	2.36649	0.000280081	+	NA
1984	ENSMUST00000094942	-1.07926	0.000282109	-	cfap210
1985	ENSMUST00000095527	2.08198	0.000282517	+	lrrc74a
1986	ENSMUST00000169826	0.760148	0.000282769	+	rps24
1987	MER77_dup146	2.33242	0.000282838	+	NA
1988	ENSMUST00000209692	2.10525	0.000284483	+	tex29
1989	ENSMUST00000038142	1.43592	0.000284946	+	isg20
1990	ENSMUST00000059026	1.69012	0.000287279	+	abi3
1991	ENSMUST00000021036	1.69374	0.000290698	+	rffl
1992	ENSMUST00000167213	2.18579	0.000292569	+	vwa3a
1993	ENSMUST00000023055	-1.65551	0.000294888	-	dnal4
1994	ENSMUST00000007012	-0.994997	0.000297581	-	sod2
1995	ENSMUST00000131170	2.39968	0.000298608	+	psme3
1996	ENSMUST00000051477	1.9567	0.000298969	+	cdc42
1997	ENSMUST00000184142	1.76406	0.00029944	+	NA
[truncated: 10,113 more rows]

## Sheet: DESeq2_RS_TENT5CDCATvsWT
Extended Data Table 1, differential RNA accumulation.
Differential transcript accumulation between round spermatids of Tent5c dcat/dcat and wt/wt mice. Output from DESeq2 analysis (Bioconductor package, Love et al., 2014).
	contig	FC_RS_dCAT_RS_WT	padj_RS_dCAT_RS_WT	DEG_RS_dCAT_RS_WT	mgi_symbol
1	B4A_dup6413	3.82242	0.999875	ns	NA
2	ENSMUST00000191549	3.56483	0.999875	ns	nek7
3	ENSMUST00000047368	2.91816	0.999875	ns	mnd1
4	ORR1B1_dup2496	-1.51752	0.999875	ns	NA
5	L1VL2_dup258	-2.60812	0.999875	ns	NA
6	ENSMUST00000141980	-2.24666	0.999875	ns	tor1aip1
7	ENSMUST00000231067	1.44138	0.999875	ns	lmf2
8	ENSMUST00000234520	0.984303	0.999875	ns	gfer
9	RMER13B_dup1480	-1.8355	0.999875	ns	NA
10	ENSMUST00000076155	0.918297	0.999875	ns	eno1b
11	IAPEY2_LTR_dup172	3.58418	0.999875	ns	NA
12	ENSMUST00000136331	0.985441	0.999875	ns	tor1aip1
13	ENSMUST00000155425	1.37406	0.999875	ns	col20a1
14	ENSMUST00000166102	-0.816434	0.999875	ns	pde1c
15	ENSMUST00000075175	-1.72863	0.999875	ns	rex1bd
16	ENSMUST00000151668	1.19671	0.999875	ns	chmp4b
17	ENSMUST00000234785	1.02769	0.999875	ns	fam98a
18	ENSMUST00000105578	-0.797779	0.999875	ns	sdf4
19	MERVK26-int_dup893	-1.73498	0.999875	ns	NA
20	RLTR9E_dup977	-3.55482	0.999875	ns	NA
21	ENSMUST00000238446	-1.66227	0.999875	ns	mapk10
22	ENSMUST00000029708	-0.790808	0.999875	ns	naxe
23	ENSMUST00000025864	-0.664308	0.999875	ns	rnaseh2c
24	ENSMUST00000207854	1.52133	0.999875	ns	ttc34
25	ENSMUST00000050918	-0.647374	0.999875	ns	camk2n1
26	ENSMUST00000127348	-1.31686	0.999875	ns	gatb
27	ENSMUST00000164044	1.19467	0.999875	ns	fcgr3
28	ENSMUST00000098538	-0.999694	0.999875	ns	odf2l
29	ENSMUST00000155756	1.20029	0.999875	ns	srrd
30	ENSMUST00000194851	1.47809	0.999875	ns	NA
31	ENSMUST00000103098	0.800307	0.999875	ns	nbr1
32	ENSMUST00000131803	0.765772	0.999875	ns	ankrd13a
33	ENSMUST00000041142	-0.961451	0.999875	ns	muc1
34	MER34_dup185	-0.861138	0.999875	ns	NA
35	ENSMUST00000219630	-3.52834	0.999875	ns	nt5c1b
36	RMER1C_dup1674	0.967349	0.999875	ns	NA
37	ENSMUST00000062530	0.666232	0.999875	ns	hexim2
38	ENSMUST00000072666	0.667879	0.999875	ns	zfp474
39	ENSMUST00000069705	-1.46785	0.999875	ns	agbl5
40	ENSMUST00000038574	1.10359	0.999875	ns	dhx29
41	ENSMUST00000177402	1.21869	0.999875	ns	aste1
42	ENSMUST00000105177	1.19062	0.999875	ns	lipe
43	ENSMUST00000093802	-0.685413	0.999875	ns	cep162
44	MTD_dup21686	-1.01586	0.999875	ns	NA
45	ENSMUST00000042662	0.973311	0.999875	ns	mzt1
46	ENSMUST00000235971	-2.20996	0.999875	ns	ccdc40
47	ENSMUST00000040873	0.740596	0.999875	ns	NA
48	ENSMUST00000235307	0.601798	0.999875	ns	eno1b
49	ENSMUST00000235781	1.21995	0.999875	ns	dpp3
50	ENSMUST00000106195	1.19902	0.999875	ns	npb
51	ENSMUST00000037198	1.27193	0.999875	ns	osgin2
52	ENSMUST00000088459	-1.38065	0.999875	ns	pwwp4a
53	ENSMUST00000125366	0.78069	0.999875	ns	h13
54	ENSMUST00000023343	0.639406	0.999875	ns	atg3
55	ENSMUST00000030475	0.891004	0.999875	ns	nsun4
56	ENSMUST00000094617	-1.36047	0.999875	ns	NA
57	ENSMUST00000103100	1.04903	0.999875	ns	eppin
58	ENSMUST00000109738	0.650538	0.999875	ns	rnaseh2a
59	ENSMUST00000110347	0.781169	0.999875	ns	smoc1
60	ENSMUST00000102951	-1.42575	0.999875	ns	thnsl1
61	ENSMUST00000186239	-0.837069	0.999875	ns	cep57l1
62	ENSMUST00000062092	0.996336	0.999875	ns	cdca4
63	ENSMUST00000100203	-0.913017	0.999875	ns	dip2b
64	ENSMUST00000010201	-0.60911	0.999875	ns	nprl2
65	ENSMUST00000030395	-0.771256	0.999875	ns	svbp
66	ENSMUST00000099384	1.07667	0.999875	ns	brd9
67	ENSMUST00000180829	1.37577	0.999875	ns	ccdc136
68	ENSMUST00000031037	0.571522	0.999875	ns	slc30a3
69	ENSMUST00000201926	0.51798	0.999875	ns	1700012a03rik
70	ENSMUST00000003622	1.07002	0.999875	ns	slc25a1
71	ENSMUST00000235803	0.795128	0.999875	ns	spata24
72	ENSMUST00000018841	-0.616085	0.999875	ns	aatf
73	ENSMUST00000074680	5.92575	0.999875	ns	rps3a3
74	ENSMUST00000231322	1.84258	0.999875	ns	tmem191
75	ENSMUST00000124404	-0.773211	0.999875	ns	vwa3b
76	ENSMUST00000047689	-1.7	0.999875	ns	fignl1
77	ENSMUST00000218089	-1.6833	0.999875	ns	pomc
78	ENSMUST00000233974	-0.854264	0.999875	ns	klc4
79	ENSMUST00000213503	1.22676	0.999875	ns	ddo
80	ENSMUST00000225951	-1.56878	0.999875	ns	cenpj
81	ENSMUST00000164853	0.750246	0.999875	ns	ccdc24
82	ENSMUST00000026699	-0.713475	0.999875	ns	mkln1
83	ENSMUST00000189714	-1.51962	0.999875	ns	frey1
84	ENSMUST00000234966	-0.799227	0.999875	ns	ttc39c
85	ENSMUST00000154193	-0.936159	0.999875	ns	stard9
86	ENSMUST00000136620	-0.476789	0.999875	ns	tex53
87	ENSMUST00000112905	1.17849	0.999875	ns	thap4
88	ENSMUST00000230067	2.54177	0.999875	ns	krt85
89	ENSMUST00000017348	-1.0426	0.999875	ns	gsdma
90	ENSMUST00000135762	1.64892	0.999875	ns	atg4b
91	ENSMUST00000160556	0.967053	0.999875	ns	bscl2
92	ENSMUST00000126275	0.684443	0.999875	ns	atxn7l1
93	ENSMUST00000156586	-1.65342	0.999875	ns	zfyve16
94	ENSMUST00000167528	2.38462	0.999875	ns	tdrd5
95	ENSMUST00000178511	-1.0811	0.999875	ns	tex50
96	ENSMUST00000164181	-0.482665	0.999875	ns	myl6
97	ENSMUST00000202951	0.662482	0.999875	ns	tmem214
98	ENSMUST00000084881	0.826388	0.999875	ns	crtap
99	ENSMUST00000180095	1.36815	0.999875	ns	mlf2
100	ORR1G_dup1248	-1.22586	0.999875	ns	NA
101	ENSMUST00000103040	0.782043	0.999875	ns	nat9
102	ENSMUST00000138603	0.585809	0.999875	ns	hap1
103	ENSMUST00000110855	0.576219	0.999875	ns	lpgat1
104	ENSMUST00000096251	-0.419251	0.999875	ns	1810009a15rik
105	ENSMUST00000222588	0.718442	0.999875	ns	cast
106	ENSMUST00000203544	-0.838099	0.999875	ns	igf2bp3
107	ENSMUST00000168013	-1.46415	0.999875	ns	NA
108	ENSMUST00000221368	0.809611	0.999875	ns	gpatch2l
109	ENSMUST00000129771	0.627268	0.999875	ns	nmnat3
110	ENSMUST00000074072	0.672598	0.999875	ns	rps18-ps6
111	ENSMUST00000204158	-0.737435	0.999875	ns	hnrnpa2b1
112	ENSMUST00000212352	-1.18708	0.999875	ns	pard6a
113	ENSMUST00000108345	-0.539812	0.999875	ns	ythdf3
114	ENSMUST00000230344	-0.721522	0.999875	ns	NA
115	ENSMUST00000105502	1.40209	0.999875	ns	foxo3
116	ENSMUST00000128616	-0.844482	0.999875	ns	malsu1
117	ENSMUST00000167012	0.419663	0.999875	ns
118	ENSMUST00000172602	-0.761122	0.999875	ns	fam161a
119	ENSMUST00000163038	1.07147	0.999875	ns	xab2
120	ENSMUST00000035177	1.05092	0.999875	ns	mrpl3
121	ENSMUST00000059045	-0.621168	0.999875	ns	exosc4
122	ENSMUST00000030311	-0.354494	0.999875	ns	ift74
123	ENSMUST00000059339	-1.04576	0.999875	ns	pnoc
124	ENSMUST00000204087	0.559326	0.999875	ns	rab11fip5
125	ENSMUST00000063344	0.908819	0.999875	ns	lmf1
126	ENSMUST00000031598	-0.792345	0.999875	ns	ddx54
127	ENSMUST00000120128	-1.09632	0.999875	ns	adgrl3
128	ENSMUST00000205275	0.975793	0.999875	ns	exosc5
129	ENSMUST00000021052	-0.701537	0.999875	ns	smarcd2
130	ENSMUST00000027322	-0.722685	0.999875	ns	rhbdd1
131	ENSMUST00000164026	-1.31049	0.999875	ns	gml
132	L1MA4A_dup2567	0.644544	0.999875	ns	NA
133	ENSMUST00000199658	-0.52997	0.999875	ns	spmip2
134	RLTR22_Mur_dup1841	2.15725	0.999875	ns	NA
135	ENSMUST00000195247	0.57919	0.999875	ns	txndc9
136	ENSMUST00000176102	-0.622561	0.999875	ns	zbtb25
137	ENSMUST00000035325	-0.906423	0.999875	ns	qsox1
138	ENSMUST00000186910	-0.47975	0.999875	ns	gm20924
139	ENSMUST00000178003	1.04537	0.999875	ns	slc25a19
140	ENSMUST00000165613	1.09121	0.999875	ns	prr3
141	ENSMUST00000025998	-0.771325	0.999875	ns	mxi1
142	ENSMUST00000154649	0.867738	0.999875	ns	rrbp1
143	ENSMUST00000142820	0.797302	0.999875	ns	rab22a
144	ENSMUST00000106547	-1.18909	0.999875	ns	iqck
145	ENSMUST00000021961	-0.510221	0.999875	ns	catsper3
146	ENSMUST00000117687	1.02055	0.999875	ns	ppp2r2b
147	RSINE1_dup58015	-1.91507	0.999875	ns	NA
148	L1MB7_dup5573	-1.09573	0.999875	ns	NA
149	ENSMUST00000127186	1.11782	0.999875	ns	gm525
150	ENSMUST00000205180	-1.06572	0.999875	ns	sem1
151	ENSMUST00000091319	0.99125	0.999875	ns	sirpb1b
152	ENSMUST00000163850	1.045	0.999875	ns	gm3636
153	ENSMUST00000168154	0.85611	0.999875	ns	gm6465
154	ENSMUST00000015948	0.658078	0.999875	ns	med28
155	ENSMUST00000156719	0.831677	0.999875	ns	adam32
156	ENSMUST00000000253	-0.612194	0.999875	ns	lhx2
157	ENSMUST00000111765	0.738501	0.999875	ns	brap
158	ENSMUST00000026975	-0.536164	0.999875	ns	dnaaf5
159	ENSMUST00000206963	-0.477711	0.999875	ns	rps13
160	ENSMUST00000151524	-0.833958	0.999875	ns	slf1
161	ENSMUST00000070681	0.564455	0.999875	ns	gid4
162	MLT1K_dup1815	-0.994968	0.999875	ns	NA
163	ENSMUST00000020493	0.483392	0.999875	ns	pofut2
164	ENSMUST00000134469	0.95787	0.999875	ns	mrtfa
165	ENSMUST00000221279	0.781948	0.999875	ns	zfp934
166	ENSMUST00000164800	-1.40028	0.999875	ns	zfp185
167	ENSMUST00000006178	0.940821	0.999875	ns	kptn
168	ENSMUST00000032425	0.562908	0.999875	ns	emc3
169	ENSMUST00000022507	0.796495	0.999875	ns	pspc1
170	ENSMUST00000152688	-0.978196	0.999875	ns	atp8a2
171	ENSMUST00000238036	-0.444142	0.999875	ns	ubxn1
172	ENSMUST00000111067	-0.687285	0.999875	ns	lpin1
173	ENSMUST00000136757	-0.618193	0.999875	ns	aamdc
174	PB1D7_dup4904	1.01348	0.999875	ns	NA
175	ENSMUST00000149056	1.67829	0.999875	ns	ccp110
176	ENSMUST00000143101	-0.525913	0.999875	ns	atp6v1f
177	ENSMUST00000172912	0.972772	0.999875	ns	h2-k1
178	ENSMUST00000028949	-1.73166	0.999875	ns	nsfl1c
179	ENSMUST00000151559	-0.68792	0.999875	ns	uqcr10
180	ENSMUST00000236981	-0.903598	0.999875	ns	catsperz
181	L1M2_dup17005	1.14005	0.999875	ns	NA
182	ENSMUST00000238593	-0.948921	0.999875	ns	NA
183	ENSMUST00000077353	-1.08721	0.999875	ns	hmbs
184	ENSMUST00000112016	-0.94952	0.999875	ns	atf2
185	ENSMUST00000069614	-0.516209	0.999875	ns	dcdc2a
186	ENSMUST00000164107	-1.21872	0.999875	ns	bcr
187	ENSMUST00000090513	0.628957	0.999875	ns	iftap
188	MLTR14_dup5715	1.56827	0.999875	ns	NA
189	ENSMUST00000225401	-0.519411	0.999875	ns	thoc7
190	ENSMUST00000070720	0.946644	0.999875	ns	sorcs2
191	ENSMUST00000100672	0.744625	0.999875	ns	samd4
192	ENSMUST00000119968	-0.53411	0.999875	ns	mrpl24
193	ENSMUST00000120918	-0.56609	0.999875	ns	lyzl4
194	ENSMUST00000225680	1.37248	0.999875	ns	kif27
195	ENSMUST00000223272	1.0376	0.999875	ns	daam1
196	ENSMUST00000132053	-0.972809	0.999875	ns	serf1
197	ENSMUST00000120956	0.529572	0.999875	ns	dusp13b
198	ENSMUST00000126390	0.825004	0.999875	ns	reps1
199	ENSMUST00000239165	0.836787	0.999875	ns	lpin1
200	ENSMUST00000056941	0.452503	0.999875	ns	spem2
201	ENSMUST00000233325	0.761231	0.999875	ns	chaf1a
202	ENSMUST00000077208	0.554023	0.999875	ns
203	MER33_dup222	-0.516858	0.999875	ns	NA
204	ENSMUST00000028554	-0.858797	0.999875	ns	lpcat4
205	ENSMUST00000133851	0.889313	0.999875	ns	thg1l
206	ENSMUST00000165007	0.488398	0.999875	ns	klhdc3
207	PB1D10_dup2961	-1.10441	0.999875	ns	NA
208	ENSMUST00000232990	0.96289	0.999875	ns	tcp10b
209	ENSMUST00000071400	0.650139	0.999875	ns	cetn4
210	RMER2_dup424	-0.943344	0.999875	ns	NA
211	ENSMUST00000120697	0.935562	0.999875	ns	scamp3
212	ENSMUST00000134063	0.945227	0.999875	ns	entpd1
213	ENSMUST00000046073	-0.788551	0.999875	ns	kdm2b
214	ENSMUST00000172097	-0.986071	0.999875	ns	spaca6
215	ENSMUST00000209469	-0.442337	0.999875	ns	cfl1
216	ENSMUST00000021963	0.451307	0.999875	ns	caml
217	ENSMUST00000190106	-0.506967	0.999875	ns
218	ENSMUST00000232232	-0.832669	0.999875	ns	pi4ka
219	RMER1B_dup463	-1.35146	0.999875	ns	NA
220	ENSMUST00000233568	0.502263	0.999875	ns	gpr108
221	ENSMUST00000039601	0.550354	0.999875	ns	snrnp25
222	ENSMUST00000112437	1.0664	0.999875	ns	atl2
223	ENSMUST00000111962	-0.587876	0.999875	ns	hnrnpa3
224	ENSMUST00000003156	0.46414	0.999875	ns	atp5f1d
225	ENSMUST00000020375	0.579136	0.999875	ns	rab3ip
226	ENSMUST00000086199	0.687077	0.999875	ns	glul
227	ENSMUST00000097974	-0.598949	0.999875	ns	nkx6-2
228	ENSMUST00000124478	0.823963	0.999875	ns	drap1
229	ENSMUST00000116305	0.628829	0.999875	ns	gps1
230	ENSMUST00000155260	-0.666498	0.999875	ns	cmc2
231	MTEa_dup638	0.906	0.999875	ns	NA
232	RMER1C_dup772	-1.49329	0.999875	ns	NA
233	ENSMUST00000103096	0.707838	0.999875	ns	wfdc3
234	ENSMUST00000015796	0.931791	0.999875	ns	steap1
235	ENSMUST00000132080	0.726863	0.999875	ns	tmem259
236	ENSMUST00000041124	1.07194	0.999875	ns	zfp704
237	ENSMUST00000094288	0.607794	0.999875	ns	wdr64
238	ENSMUST00000109193	0.488897	0.999875	ns	dpm1
239	MLT2B3_dup1126	-0.649151	0.999875	ns	NA
240	ENSMUST00000028509	-0.441557	0.999875	ns	gorasp2
241	ENSMUST00000134932	0.764202	0.999875	ns	spsb3
242	ENSMUST00000165704	-0.569289	0.999875	ns	ptbp1
243	ENSMUST00000207182	0.843373	0.999875	ns	izumo2
244	ENSMUST00000174779	0.598062	0.999875	ns	csnk2b
245	ENSMUST00000134473	-1.01243	0.999875	ns	zfp664
246	ENSMUST00000038719	0.73181	0.999875	ns	nudcd1
247	ENSMUST00000079464	0.656042	0.999875	ns	tuba4a
248	ENSMUST00000173281	-1.09517	0.999875	ns	aif1
249	LTR40c_dup44	0.589584	0.999875	ns	NA
250	ENSMUST00000069142	2.82233	0.999875	ns	akr1cl
251	ENSMUST00000038142	-0.654454	0.999875	ns	isg20
252	ENSMUST00000147632	-0.934748	0.999875	ns	psmg4
253	ENSMUST00000162676	0.541927	0.999875	ns	4930558k02rik
254	ENSMUST00000105447	0.489787	0.999875	ns	vps26a
255	ENSMUST00000181616	0.627471	0.999875	ns	NA
256	ENSMUST00000064652	0.673775	0.999875	ns	cstpp1
257	ENSMUST00000022063	0.494071	0.999875	ns	ccdc127
258	ENSMUST00000159690	-0.821093	0.999875	ns	arrdc3
259	ENSMUST00000085585	-0.854107	0.999875	ns	lsm14a
260	ENSMUST00000107886	-1.62583	0.999875	ns	rgp1
261	ENSMUST00000002029	0.758268	0.999875	ns	emd
262	ENSMUST00000097877	-0.83495	0.999875	ns	zscan20
263	ENSMUST00000176600	0.972808	0.999875	ns	pan3
264	ENSMUST00000230610	0.943489	0.999875	ns	gfus
265	ENSMUST00000208742	-0.779488	0.999875	ns	picalm
266	ENSMUST00000110411	-0.992493	0.999875	ns	adam34
267	ENSMUST00000040090	-0.574652	0.999875	ns	nubpl
268	ENSMUST00000038234	-0.641003	0.999875	ns	ift122
269	ENSMUST00000200082	-0.690497	0.999875	ns	mknk2
270	ENSMUST00000229289	1.02455	0.999875	ns	gfus
271	ENSMUST00000103102	0.783269	0.999875	ns	ptges3l
272	YREP_Mm_dup2249	-0.490048	0.999875	ns	NA
273	B1F_dup18018	0.910581	0.999875	ns	NA
274	ENSMUST00000108240	0.787303	0.999875	ns	ccnc
275	ENSMUST00000020003	0.775417	0.999875	ns	fam184a
276	ENSMUST00000165343	0.720528	0.999875	ns	ttll9
277	ENSMUST00000168846	-0.913105	0.999875	ns	prkag1
278	ENSMUST00000110009	0.323416	0.999875	ns	arc
279	RSINE1_dup20004	0.719639	0.999875	ns	NA
280	ENSMUST00000236549	0.508293	0.999875	ns	abhd17b
281	ENSMUST00000099090	0.666925	0.999875	ns	tsc22d2
282	ENSMUST00000115160	0.581269	0.999875	ns	tmem209
283	ENSMUST00000105364	-0.440202	0.999875	ns	ndufs7
284	ENSMUST00000046557	-0.640524	0.999875	ns	akap14
285	ENSMUST00000110635	-0.586301	0.999875	ns	zmynd11
286	ENSMUST00000222695	-1.04986	0.999875	ns	adck1
287	ENSMUST00000065957	0.585345	0.999875	ns	syt5
288	ENSMUST00000232413	-0.44725	0.999875	ns	cmss1
289	ENSMUST00000118853	0.97081	0.999875	ns	gask1b
290	ENSMUST00000227863	-0.835217	0.999875	ns	ankrd28
291	ENSMUST00000209812	0.909098	0.999875	ns	rpl13a
292	ENSMUST00000017443	-0.405667	0.999875	ns	dnttip1
293	ENSMUST00000097590	-0.733168	0.999875	ns	lars1
294	ENSMUST00000057101	0.280943	0.999875	ns	akap4
295	ENSMUST00000109123	0.47592	0.999875	ns	4933414i15rik
296	ENSMUST00000161368	0.62001	0.999875	ns	fam89b
297	ENSMUST00000127629	0.852568	0.999875	ns	vsig1
298	ENSMUST00000120016	0.914957	0.999875	ns	zbtb9
299	ENSMUST00000224081	-0.95731	0.999875	ns	4833420g17rik
300	ENSMUST00000033549	-1.08196	0.999875	ns	asb12
301	ENSMUST00000056932	-2.15198	0.999875	ns	brd8dc
302	ENSMUST00000037983	-1.02824	0.999875	ns	ensa
303	ENSMUST00000127149	-0.56799	0.999875	ns	ccdc30
304	ENSMUST00000100864	0.838514	0.999875	ns	smim10l1
305	ENSMUST00000166367	-0.823186	0.999875	ns	cul5
306	ENSMUST00000028160	-0.839213	0.999875	ns	slc25a25
307	ENSMUST00000187550	0.698793	0.999875	ns	1700088e04rik
308	ENSMUST00000231013	0.7964	0.999875	ns	chn1
309	ENSMUST00000231742	0.780657	0.999875	ns	nudt3
310	ENSMUST00000033537	-0.784531	0.999875	ns	4931400o07rik
311	ENSMUST00000213007	-0.507868	0.999875	ns	dynlrb2
312	ENSMUST00000034763	-0.289203	0.999875	ns	rp9
313	ENSMUST00000033933	0.360601	0.999875	ns	saraf
314	ENSMUST00000172057	0.474662	0.999875	ns	ralgps2
315	ENSMUST00000052209	-0.959967	0.999875	ns	cbfb
316	B3_dup94291	-0.724149	0.999875	ns	NA
317	ENSMUST00000159813	-0.609511	0.999875	ns	zdhhc4
318	ENSMUST00000046518	0.5456	0.999875	ns	itpk1
319	ENSMUST00000142213	0.693406	0.999875	ns	ercc3
320	ENSMUST00000140920	-0.911267	0.999875	ns	urb1
321	ENSMUST00000080583	1.17604	0.999875	ns	gstcd
322	ENSMUST00000006139	0.463536	0.999875	ns	1700037c18rik
323	ENSMUST00000111164	-0.725792	0.999875	ns	styxl1
324	ENSMUST00000119430	0.522227	0.999875	ns	samd8
325	ENSMUST00000136385	-0.785373	0.999875	ns	iqce
326	ENSMUST00000069188	0.946448	0.999875	ns	kansl1
327	ENSMUST00000018880	0.707496	0.999875	ns	ndel1
328	ENSMUST00000126478	-0.33519	0.999875	ns	saxo2
329	ENSMUST00000236234	0.580143	0.999875	ns	haus1
330	Lx7_dup25780	0.908421	0.999875	ns	NA
331	ENSMUST00000059946	-1.14261	0.999875	ns	henmt1
332	ENSMUST00000234104	0.662238	0.999875	ns	tekt4
333	ENSMUST00000145132	0.90225	0.999875	ns	ttll4
334	ENSMUST00000015587	-0.688081	0.999875	ns	gzmn
335	ENSMUST00000125743	0.630524	0.999875	ns	ptpa
336	ENSMUST00000204956	1.41084	0.999875	ns	gabarapl1
337	ENSMUST00000099170	-0.641828	0.999875	ns	gm1527
338	ENSMUST00000160893	-0.465635	0.999875	ns	r3hcc1l
339	L1MC_dup5381	-2.901	0.999875	ns	NA
340	ENSMUST00000230276	-0.976957	0.999875	ns	nckap1l
341	ENSMUST00000041367	-0.680249	0.999875	ns	dcaf15
342	ENSMUST00000108810	0.54956	0.999875	ns	trim11
343	ENSMUST00000046627	0.802139	0.999875	ns	osbpl10
344	ENSMUST00000003493	-1.21424	0.999875	ns	prkcsh
345	ENSMUST00000052437	0.707021	0.999875	ns	lrrc25
346	B2_Mm2_dup37611	-1.42128	0.999875	ns	NA
347	ENSMUST00000206861	1.05753	0.999875	ns	lipe
348	ENSMUST00000209601	-1.01859	0.999875	ns	zfp330
349	ENSMUST00000006424	0.585861	0.999875	ns	mob1b
350	ENSMUST00000111163	-0.874413	0.999875	ns	styxl1
351	ENSMUST00000028004	0.465125	0.999875	ns	aldh9a1
352	ENSMUST00000054173	0.691051	0.999875	ns	phospho1
353	ENSMUST00000080138	-0.336337	0.999875	ns	acbd6
354	B1F_dup2256	-2.00134	0.999875	ns	NA
355	ENSMUST00000170947	-0.284305	0.999875	ns	hoatz
356	ENSMUST00000119047	-0.479296	0.999875	ns	tmem128
357	ENSMUST00000043305	0.415554	0.999875	ns	wdtc1
358	ENSMUST00000112979	0.430312	0.999875	ns	catsperd
359	ENSMUST00000088392	0.376225	0.999875	ns	srpk2
360	ENSMUST00000161609	-0.674056	0.999875	ns	rc3h1
361	ENSMUST00000236410	0.817018	0.999875	ns	sgms1
362	ENSMUST00000056149	0.632233	0.999875	ns	abhd12
363	ENSMUST00000020528	-0.611848	0.999875	ns	mpg
364	ENSMUST00000044556	-1.07432	0.999875	ns	tbc1d13
365	RLTR45_dup537	-0.668018	0.999875	ns	NA
366	ENSMUST00000212836	-0.494334	0.999875	ns	cpt1c
367	ENSMUST00000052250	0.488981	0.999875	ns	zfp423
368	ENSMUST00000162538	-0.357817	0.999875	ns	ciapin1
369	ENSMUST00000020692	-1.97236	0.999875	ns	btg2
370	ENSMUST00000177323	-0.470547	0.999875	ns	1700037c18rik
371	ENSMUST00000154891	0.270446	0.999875	ns	phkg2
372	ENSMUST00000167199	0.45833	0.999875	ns	mrpl16
373	ENSMUST00000118186	0.717252	0.999875	ns	ift46
374	ENSMUST00000050078	-0.550089	0.999875	ns	sdf4
375	ENSMUST00000215905	0.644024	0.999875	ns	NA
376	ENSMUST00000190282	-0.312	0.999875	ns	gm20736
377	ENSMUST00000136123	-0.958151	0.999875	ns	zfp688
378	ENSMUST00000129002	-0.632626	0.999875	ns	ccnl1
379	RLTR10A_dup614	1.6689	0.999875	ns	NA
380	ENSMUST00000102994	1.12355	0.999875	ns	ufl1
381	ENSMUST00000219314	0.84589	0.999875	ns	garin2
382	ENSMUST00000100568	0.822494	0.999875	ns	alkbh4
383	ENSMUST00000064032	-1.05066	0.999875	ns	uqcc5
384	ENSMUST00000114735	0.906288	0.999875	ns	arhgef6
385	ENSMUST00000154584	0.367062	0.999875	ns	eef1d
386	ENSMUST00000210690	-0.993526	0.999875	ns	prrg2
387	ENSMUST00000159711	-0.863413	0.999875	ns	man2c1
388	ENSMUST00000142669	0.469173	0.999875	ns	spout1
389	ENSMUST00000009256	0.705982	0.999875	ns	bcl2l13
390	ENSMUST00000164431	-0.925096	0.999875	ns	synj2bp
391	ENSMUST00000019183	-0.418174	0.999875	ns	dalrd3
392	ENSMUST00000180376	-0.470276	0.999875	ns	fam193a
393	ENSMUST00000185034	-0.815364	0.999875	ns	camta1
394	ENSMUST00000003527	0.514059	0.999875	ns	supt5
395	ENSMUST00000075748	0.30476	0.999875	ns	ddx4
396	ENSMUST00000060798	-0.663358	0.999875	ns	unc119b
397	ENSMUST00000022650	-0.689741	0.999875	ns	pibf1
398	ENSMUST00000057029	-0.981106	0.999875	ns	zfp13
399	ENSMUST00000077772	-0.600567	0.999875	ns	sag
400	ENSMUST00000168891	-1.12486	0.999875	ns	eif4a2
401	ENSMUST00000008907	0.464393	0.999875	ns	man1a2
402	ENSMUST00000141704	-0.769341	0.999875	ns	cep89
403	ENSMUST00000175759	0.550678	0.999875	ns	cdhr4
404	ENSMUST00000217282	-0.620599	0.999875	ns	gm38431
405	ENSMUST00000212303	-0.986561	0.999875	ns	zdhhc1
406	ENSMUST00000107505	0.56572	0.999875	ns	syt11
407	ENSMUST00000049630	-0.530732	0.999875	ns	cox19
408	ENSMUST00000107854	-0.816114	0.999875	ns	mbtd1
409	ENSMUST00000222197	-0.932265	0.999875	ns	nol8
410	MLT1F_dup763	-0.701192	0.999875	ns	NA
411	ENSMUST00000180150	-0.260175	0.999875	ns	gm16405
412	ENSMUST00000144938	0.681229	0.999875	ns	nphp1
413	ENSMUST00000043922	-0.673598	0.999875	ns	zfp653
414	ENSMUST00000041400	-0.517982	0.999875	ns	ranbp10
415	ENSMUST00000153748	0.384253	0.999875	ns	6820431f20rik
416	ENSMUST00000022766	-0.414711	0.999875	ns	tox4
417	ENSMUST00000113890	0.630389	0.999875	ns	dis3l
418	ENSMUST00000111325	-0.554647	0.999875	ns	sdr39u1
419	ENSMUST00000144099	0.377556	0.999875	ns	cdk5rap2
420	ENSMUST00000106158	-0.536652	0.999875	ns	aspscr1
421	ENSMUST00000184137	0.799722	0.999875	ns	kif7
422	RMER5_dup4979	-0.467952	0.999875	ns	NA
423	ENSMUST00000072012	-0.769422	0.999875	ns	adtrp
424	ENSMUST00000184635	0.375562	0.999875	ns	hnrnpll
425	ENSMUST00000042734	-0.392807	0.999875	ns	1700066m21rik
426	ENSMUST00000168302	0.349905	0.999875	ns	stat4
427	ENSMUST00000066352	0.959828	0.999875	ns	ptrh1
428	B1_Mur1_dup16483	0.922646	0.999875	ns	NA
429	RLTR9B_dup202	1.42883	0.999875	ns	NA
430	ENSMUST00000229877	0.804831	0.999875	ns	ddx17
431	ENSMUST00000143806	0.875697	0.999875	ns	marchf7
432	ENSMUST00000164904	0.573248	0.999875	ns	ubl3
433	ENSMUST00000017408	-0.470673	0.999875	ns	exosc10
434	ENSMUST00000021147	0.6703	0.999875	ns	exoc7
435	ENSMUST00000092295	0.508767	0.999875	ns	mbd3
436	ENSMUST00000064151	0.75141	0.999875	ns	pnpla2
437	ENSMUST00000025075	-0.456069	0.999875	ns	bambi
438	ENSMUST00000053536	0.776382	0.999875	ns	cdc42ep4
439	ENSMUST00000027464	-0.855391	0.999875	ns	mrpl44
440	ENSMUST00000031597	0.425102	0.999875	ns	plbd2
441	ENSMUST00000154403	0.819439	0.999875	ns	polg
442	ENSMUST00000102738	-0.686939	0.999875	ns	kti12
443	ID_B1_dup49927	-0.821327	0.999875	ns	NA
444	ENSMUST00000031508	0.804342	0.999875	ns	triap1
445	ENSMUST00000112007	-0.582295	0.999875	ns	atf2
446	ENSMUST00000052904	0.685477	0.999875	ns	ccdc169
447	ENSMUST00000074575	-0.972854	0.999875	ns	snrnp70
448	ENSMUST00000163263	-0.536633	0.999875	ns	gm2012
449	ENSMUST00000110032	-0.599219	0.999875	ns	banf2
450	ENSMUST00000085840	0.641048	0.999875	ns	ttbk2
451	ENSMUST00000044527	0.737489	0.999875	ns	tsga10ip
452	ENSMUST00000236057	0.754362	0.999875	ns	NA
453	ENSMUST00000055028	-0.491264	0.999875	ns	zbtb5
454	ENSMUST00000023502	0.720598	0.999875	ns	snx4
455	ENSMUST00000179990	0.776217	0.999875	ns	ndufa12
456	ENSMUST00000034261	-0.681826	0.999875	ns	insl3
457	ENSMUST00000026269	0.533138	0.999875	ns	limd1
458	ENSMUST00000108030	-0.532767	0.999875	ns	tubd1
459	ENSMUST00000025702	0.728824	0.999875	ns	snx15
460	ENSMUST00000123332	0.683345	0.999875	ns	fancg
461	ENSMUST00000119379	0.562328	0.999875	ns	ndufb2
462	ENSMUST00000109158	0.457627	0.999875	ns	NA
463	ENSMUST00000099525	-0.754085	0.999875	ns	ranbp6
464	ENSMUST00000039551	0.350659	0.999875	ns	polr3k
465	Lx5b_dup6031	-0.782157	0.999875	ns	NA
466	ORR1E_dup20022	-0.477572	0.999875	ns	NA
467	ENSMUST00000206868	-1.13293	0.999875	ns	rabac1
468	RMER2_dup591	-0.666996	0.999875	ns	NA
469	ENSMUST00000221191	0.666825	0.999875	ns	ndufb1
470	ENSMUST00000084524	0.844641	0.999875	ns	prpf4
471	ENSMUST00000111936	0.696837	0.999875	ns	btrc
472	ENSMUST00000125077	-0.812768	0.999875	ns	ccdc171
473	ENSMUST00000087638	-2.03163	0.999875	ns	aldh1a1
474	ENSMUST00000053252	-0.622741	0.999875	ns	ctxn1
475	ENSMUST00000076454	0.346793	0.999875	ns	ubqln1
476	ENSMUST00000135229	0.989295	0.999875	ns	dgcr2
477	L1Md_T_dup18258	1.02348	0.999875	ns	NA
478	ENSMUST00000189238	-0.834136	0.999875	ns	gm21173
479	ENSMUST00000142064	-0.5394	0.999875	ns	dpy19l1
480	ENSMUST00000110586	0.711325	0.999875	ns	golm2
481	Lx2A1_dup646	-0.781586	0.999875	ns	NA
482	ENSMUST00000029567	0.857298	0.999875	ns	gask1b
483	ENSMUST00000002683	0.488243	0.999875	ns	ccdc97
484	ENSMUST00000054125	0.838915	0.999875	ns	pmel
485	ENSMUST00000101434	0.775627	0.999875	ns	smim10l3
486	ENSMUST00000229757	-0.351735	0.999875	ns	mettl22
487	ENSMUST00000076364	2.02277	0.999875	ns	rpl10-ps3
488	ENSMUST00000109125	-0.377482	0.999875	ns	spo11
489	ENSMUST00000095981	-0.799059	0.999875	ns	gm8165
490	ENSMUST00000097293	0.762456	0.999875	ns	ppp4r1
491	ENSMUST00000171636	-0.322348	0.999875	ns	gm8297
492	ENSMUST00000114371	0.715377	0.999875	ns	cmss1
493	ENSMUST00000029909	0.659714	0.999875	ns	coq3
494	ENSMUST00000089027	-0.672727	0.999875	ns	tm9sf4
495	ENSMUST00000223163	0.682786	0.999875	ns	zfp72
496	ENSMUST00000114117	-0.376373	0.999875	ns	ctag2l2
497	ENSMUST00000077549	0.571157	0.999875	ns	prss43
498	ENSMUST00000021692	0.772171	0.999875	ns	yy1
499	ENSMUST00000128519	0.839113	0.999875	ns	eif4a1
500	ENSMUST00000070508	1.06049	0.999875	ns	fbxl9
501	ENSMUST00000215300	0.685069	0.999875	ns	higd1a
502	ENSMUST00000121153	-0.768903	0.999875	ns	rlim
503	ENSMUST00000234266	0.94994	0.999875	ns	elp2
504	ENSMUST00000152456	-1.43152	0.999875	ns	yjefn3
505	ENSMUST00000030289	0.258873	0.999875	ns	usp1
506	ENSMUST00000022601	-0.440142	0.999875	ns	wbp4
507	ENSMUST00000102909	0.716016	0.999875	ns	sun3
508	ENSMUST00000047348	-0.521433	0.999875	ns	spag1
509	ENSMUST00000079324	0.388699	0.999875	ns	ubl3
510	ENSMUST00000146736	0.417066	0.999875	ns	gtsf1
511	ENSMUST00000077340	0.467546	0.999875	ns	rnpep
512	ENSMUST00000163970	0.439797	0.999875	ns	gm10375
513	ENSMUST00000023756	-0.502505	0.999875	ns	racgap1
514	ENSMUST00000231794	-0.349406	0.999875	ns	rsph3b
515	ENSMUST00000228288	-0.988494	0.999875	ns	pibf1
516	ENSMUST00000145327	-0.74962	0.999875	ns	pcif1
517	ENSMUST00000207614	0.457508	0.999875	ns	gprc5b
518	ENSMUST00000023917	0.649966	0.999875	ns	lrrc69
519	ENSMUST00000118365	-0.665773	0.999875	ns	card6
520	ENSMUST00000031190	-0.286736	0.999875	ns	dr1
521	ENSMUST00000053760	-0.590766	0.999875	ns	utp14b
522	ENSMUST00000169214	0.983932	0.999875	ns	rbm28
523	ENSMUST00000079773	0.367369	0.999875	ns	csnk1g2
524	ENSMUST00000229159	0.397636	0.999875	ns	lgals1
525	ENSMUST00000139448	0.472359	0.999875	ns	fkbp4
526	ENSMUST00000106557	0.940453	0.999875	ns	ccp110
527	ENSMUST00000183915	1.17098	0.999875	ns	riiad1
528	ENSMUST00000113550	0.534647	0.999875	ns	chchd6
529	LTR72_RN_dup640	0.383855	0.999875	ns	NA
530	ENSMUST00000178343	0.734589	0.999875	ns
531	ENSMUST00000125858	-0.869121	0.999875	ns	ppa2
532	ENSMUST00000119866	-0.507632	0.999875	ns	dusp13b
533	ENSMUST00000224625	-0.376241	0.999875	ns	fdft1
534	ENSMUST00000114855	1.34724	0.999875	ns	hipk2
535	RSINE1_dup104363	-0.837328	0.999875	ns	NA
536	ENSMUST00000121551	-1.04791	0.999875	ns	gm14983
537	ENSMUST00000210424	0.893991	0.999875	ns	spaca7
538	ENSMUST00000018506	-0.284669	0.999875	ns	kpna2
539	ENSMUST00000030914	-0.347521	0.999875	ns	rer1
540	ENSMUST00000084097	-0.318665	0.999875	ns	aurkaip1
541	ENSMUST00000149582	-0.734354	0.999875	ns	mrtfa
542	ENSMUST00000024811	-0.767932	0.999875	ns	pim1
543	ENSMUST00000063682	0.739444	0.999875	ns	pfdn4
544	ENSMUST00000021482	0.396229	0.999875	ns	tomm20l
545	ENSMUST00000230177	1.19618	0.999875	ns	ptp4a3
546	RLTR11A2_dup1999	-1.32829	0.999875	ns	NA
547	ENSMUST00000181562	-0.836698	0.999875	ns	gm3488
548	ENSMUST00000118500	-0.736465	0.999875	ns	cep97
549	ENSMUST00000062904	-0.836849	0.999875	ns	dnajc11
550	ENSMUST00000103171	-0.363551	0.999875	ns	ovol2
551	ENSMUST00000040461	0.54585	0.999875	ns	flvcr2
552	ENSMUST00000209465	-0.334133	0.999875	ns	grtp1
553	ENSMUST00000050993	0.41192	0.999875	ns	eif5
554	ENSMUST00000201422	-0.546301	0.999875	ns	rab28
555	ENSMUST00000235513	0.381774	0.999875	ns	gm550
556	ENSMUST00000134479	-0.619906	0.999875	ns	ndufv1
557	ENSMUST00000134789	0.624974	0.999875	ns	zc3h15
558	ENSMUST00000004379	-0.443126	0.999875	ns	emg1
559	ENSMUST00000032336	0.809325	0.999875	ns	plbd1
560	B4_dup51927	-0.475696	0.999875	ns	NA
561	ENSMUST00000096240	0.437444	0.999875	ns	mta2
562	ENSMUST00000114729	-0.673258	0.999875	ns	dpysl5
563	ENSMUST00000073787	0.484676	0.999875	ns	akr7a5
564	ENSMUST00000022062	0.322999	0.999875	ns	sdha
565	ENSMUST00000129341	-0.729694	0.999875	ns	zfp974
566	ENSMUST00000037099	0.624902	0.999875	ns	clic4
567	ENSMUST00000020456	-0.344549	0.999875	ns	tektip1
568	ENSMUST00000092915	0.605718	0.999875	ns	cluh
569	ENSMUST00000100692	-0.435879	0.999875	ns	NA
570	ENSMUST00000216521	0.38761	0.999875	ns	NA
571	ENSMUST00000025228	-0.908573	0.999875	ns	cdc23
572	L1M3_dup876	0.55966	0.999875	ns	NA
573	ENSMUST00000110110	-0.719418	0.999875	ns	zfp169
574	ENSMUST00000214240	0.42261	0.999875	ns	spata19
575	ENSMUST00000166837	1.02825	0.999875	ns	gm17067
576	ENSMUST00000022953	0.58194	0.999875	ns	fam135b
577	ENSMUST00000179331	0.762072	0.999875	ns	smg1
578	ENSMUST00000143693	0.812458	0.999875	ns	lgals8
579	ENSMUST00000206654	-0.897637	0.999875	ns	gsk3a
580	ENSMUST00000036643	-0.470814	0.999875	ns	lrrc52
581	ENSMUST00000048162	-0.447803	0.999875	ns	bsdc1
582	ENSMUST00000058137	0.635064	0.999875	ns	rabl6
583	ENSMUST00000150897	-0.503842	0.999875	ns	nuggc
584	ENSMUST00000111439	-0.568654	0.999875	ns	adcy10
585	ENSMUST00000174780	0.500673	0.999875	ns	zbtb42
586	ENSMUST00000088355	-0.617321	0.999875	ns	col2a1
587	ENSMUST00000145283	-0.858025	0.999875	ns	st3gal6
588	ENSMUST00000108131	-0.334024	0.999875	ns	smim8
589	ENSMUST00000029131	0.591632	0.999875	ns	ggt7
590	ENSMUST00000088512	-1.98499	0.999875	ns	rnps1
591	ENSMUST00000045903	0.70868	0.999875	ns	trak1
592	ENSMUST00000236993	1.07294	0.999875	ns	pgap6
593	ENSMUST00000023146	-0.474961	0.999875	ns	nubp1
594	ENSMUST00000112777	0.343058	0.999875	ns	dcp1b
595	ENSMUST00000170089	0.738986	0.999875	ns	gata2
596	ENSMUST00000059270	0.529979	0.999875	ns	heatr1
597	ENSMUST00000191441	0.743089	0.999875	ns	1700019d03rik
598	ENSMUST00000085177	-0.629339	0.999875	ns	msl2
599	ENSMUST00000036682	0.592055	0.999875	ns	pxk
600	ENSMUST00000101610	-0.387184	0.999875	ns	rhbdd3
601	ENSMUST00000223377	1.12577	0.999875	ns	habp4
602	ENSMUST00000096751	0.798393	0.999875	ns	ttc9c
603	ENSMUST00000190013	-0.864036	0.999875	ns	uba1y
604	B3_dup146332	0.757987	0.999875	ns	NA
605	ENSMUST00000052107	-0.364897	0.999875	ns	zswim3
606	ENSMUST00000109865	0.534605	0.999875	ns	fam110a
607	ENSMUST00000107187	-0.757677	0.999875	ns	mindy1
608	ENSMUST00000103193	1.22255	0.999875	ns	itpa
609	B1_Mur4_dup28070	-0.428025	0.999875	ns	NA
610	ENSMUST00000055156	0.448716	0.999875	ns	catsperb
611	ENSMUST00000041892	-0.512761	0.999875	ns	wdr19
612	MLT1C_dup5969	-0.439976	0.999875	ns	NA
613	ENSMUST00000014753	0.52867	0.999875	ns	chrne
614	ENSMUST00000122204	1.13874	0.999875	ns	ppihl
615	ENSMUST00000184143	-0.338871	0.999875	ns	cox6b2
616	ENSMUST00000110231	-0.740084	0.999875	ns	dscc1
617	ENSMUST00000237720	-0.341644	0.999875	ns	atp5mk
618	ENSMUST00000180016	0.810493	0.999875	ns	NA
619	ENSMUST00000207023	0.460293	0.999875	ns	kdm3a
620	ENSMUST00000106159	0.415032	0.999875	ns	aspscr1
621	ENSMUST00000078323	-0.588375	0.999875	ns	tmem175
622	ENSMUST00000135680	-0.290301	0.999875	ns	mrps14
623	ENSMUST00000022521	0.983964	0.999875	ns	prkcd
624	ENSMUST00000111147	-0.337215	0.999875	ns	caprin1
625	ENSMUST00000025885	-0.333093	0.999875	ns	znrd2
626	ENSMUST00000014647	0.351018	0.999875	ns	pkd2l2
627	ENSMUST00000076306	0.477022	0.999875	ns	prkag2
628	ENSMUST00000047768	0.336825	0.999875	ns	neil3
629	ENSMUST00000159903	0.476936	0.999875	ns	wnk1
630	ENSMUST00000051704	0.648028	0.999875	ns	cit
631	ENSMUST00000021950	0.644672	0.999875	ns	dbn1
632	ENSMUST00000156503	0.540143	0.999875	ns	uqcrq
633	ENSMUST00000139049	-0.472863	0.999875	ns	prps1l3
634	ENSMUST00000032998	-0.291557	0.999875	ns	rps3
635	MLTR11A_dup112	-1.02484	0.999875	ns	NA
636	ENSMUST00000141384	1.1383	0.999875	ns	cep85
637	ENSMUST00000062356	-1.27346	0.999875	ns	marcksl1
638	ENSMUST00000190240	0.446907	0.999875	ns	retreg2
639	ENSMUST00000040992	0.663915	0.999875	ns	nek9
640	ENSMUST00000108601	0.286362	0.999875	ns	ybx2
641	ENSMUST00000109946	-0.725892	0.999875	ns	scrib
642	ENSMUST00000209764	-0.35339	0.999875	ns	hook2
643	ENSMUST00000024816	-0.759074	0.999875	ns	cmtr1
644	ENSMUST00000202313	-0.833875	0.999875	ns	brca2
645	ENSMUST00000113607	0.506652	0.999875	ns	copg1
646	ENSMUST00000048988	0.601535	0.999875	ns	znfx1
647	ENSMUST00000170094	-0.754404	0.999875	ns	gm8247
648	ENSMUST00000147114	0.814354	0.999875	ns	trappc6a
649	ENSMUST00000177513	-0.679378	0.999875	ns	rpl41
650	ENSMUST00000061222	0.89208	0.999875	ns	kbtbd7
651	ENSMUST00000105229	0.458515	0.999875	ns	cd63
652	ENSMUST00000089669	-0.674112	0.999875	ns	mapk15
653	ENSMUST00000204013	-0.465645	0.999875	ns	tra2a
654	ENSMUST00000237937	-0.71368	0.999875	ns	tjp2
655	ENSMUST00000037297	-0.309564	0.999875	ns	ssxb1
656	ENSMUST00000021063	-0.273254	0.999875	ns	psmd12
657	ENSMUST00000058496	0.760526	0.999875	ns	taok1
658	ENSMUST00000166603	0.489153	0.999875	ns	NA
659	ENSMUST00000152855	-0.781908	0.999875	ns	nhej1
660	ENSMUST00000028898	0.403005	0.999875	ns	1700020a23rik
661	ENSMUST00000075077	0.842148	0.999875	ns	med21
662	ENSMUST00000226455	0.744046	0.999875	ns	ccdc148
663	ENSMUST00000115860	-0.706568	0.999875	ns	naa60
664	ENSMUST00000125723	1.06113	0.999875	ns	zfp451
665	ENSMUST00000239085	0.559228	0.999875	ns	atg9a
666	ENSMUST00000084519	0.633936	0.999875	ns	wdr11
667	ENSMUST00000002310	-0.610728	0.999875	ns	prr27
668	ENSMUST00000090597	-0.797374	0.999875	ns	atxn7l1
669	ENSMUST00000091884	-0.647722	0.999875	ns	hmgxb3
670	ENSMUST00000238996	0.536542	0.999875	ns	cimap1b
671	ENSMUST00000121052	-0.428199	0.999875	ns	pomgnt1
672	ENSMUST00000152495	-0.823197	0.999875	ns	pole
673	ENSMUST00000111807	0.821158	0.999875	ns	neurl1a
674	ENSMUST00000122038	-0.310399	0.999875	ns	wdr12
675	ENSMUST00000112067	0.56939	0.999875	ns	sirt4
676	ENSMUST00000222989	0.584747	0.999875	ns	lpin1
677	ENSMUST00000080036	-0.575174	0.999875	ns	htt
678	ENSMUST00000123701	0.703587	0.999875	ns	elp5
679	ENSMUST00000000767	0.39651	0.999875	ns	rpa1
680	ENSMUST00000107213	0.514681	0.999875	ns	nbr1
681	Lx2B_dup4539	-0.38025	0.999875	ns	NA
682	ENSMUST00000121805	0.481162	0.999875	ns	dpysl3
683	ENSMUST00000102736	0.422291	0.999875	ns	nrdc
684	ENSMUST00000027139	-0.674295	0.999875	ns	wdr75
685	ENSMUST00000031058	0.356292	0.999875	ns	mapre3
686	ENSMUST00000106113	0.418681	0.999875	ns	foxk2
687	ENSMUST00000028384	-0.558911	0.999875	ns	dusp19
688	ENSMUST00000190061	-0.571394	0.999875	ns	dgkd
689	ENSMUST00000030189	-0.566245	0.999875	ns	gba2
690	ENSMUST00000107201	-0.507172	0.999875	ns	cdc42se1
691	ENSMUST00000141779	-1.20196	0.999875	ns	tmem120a
692	ENSMUST00000066330	0.483629	0.999875	ns	mprip
693	ENSMUST00000211007	-0.577378	0.999875	ns	ing1
694	ENSMUST00000035112	-0.326516	0.999875	ns	nktr
695	ENSMUST00000229641	-0.424244	0.999875	ns	gfus
696	ENSMUST00000052978	-0.498488	0.999875	ns	spata31d1d
697	RSINE1_dup31373	0.755018	0.999875	ns	NA
698	ENSMUST00000108613	0.435219	0.999875	ns	eif5a
699	ENSMUST00000133511	0.589079	0.999875	ns	spag4
700	ENSMUST00000051594	-0.61715	0.999875	ns	depdc1b
701	ENSMUST00000114140	0.40089	0.999875	ns	agpat1
702	ENSMUST00000078897	0.653798	0.999875	ns
703	ENSMUST00000110636	-0.494765	0.999875	ns	zmynd11
704	ENSMUST00000125417	0.4506	0.999875	ns	dynlt5
705	ENSMUST00000212968	0.695437	0.999875	ns	katnb1
706	ENSMUST00000034022	1.01017	0.999875	ns	sap30
707	ENSMUST00000107097	-0.373424	0.999875	ns	eqtn
708	ENSMUST00000144960	0.355818	0.999875	ns	4930544d05rik
709	ENSMUST00000023444	-0.651771	0.999875	ns	lztr1
710	ENSMUST00000015889	-0.520755	0.999875	ns	plekho1
711	ENSMUST00000030143	0.692486	0.999875	ns	ubap2
712	ENSMUST00000038614	-0.517697	0.999875	ns	ypel3
713	ENSMUST00000233009	0.453328	0.999875	ns	tcp11
714	ENSMUST00000101195	0.694019	0.999875	ns	tbc1d1
715	ENSMUST00000027157	0.876305	0.999875	ns	rpe
716	ENSMUST00000173433	-0.802272	0.999875	ns	baz1a
717	ENSMUST00000065103	0.301745	0.999875	ns	mrpl35
718	ENSMUST00000112935	0.594661	0.999875	ns	nmnat3
719	ENSMUST00000063318	0.509132	0.999875	ns	slc16a7
720	ENSMUST00000110857	-0.288898	0.999875	ns	dld
721	ENSMUST00000026029	-0.758014	0.999875	ns	samt4
722	ENSMUST00000103162	0.683932	0.999875	ns	sgca
723	ENSMUST00000188706	-0.29679	0.999875	ns	gm20917
724	ENSMUST00000078756	-0.18653	0.999875	ns	h2ac18
725	ORR1C2_dup2068	-0.846031	0.999875	ns	NA
726	ENSMUST00000204778	1.69469	0.999875	ns	skap2
727	ENSMUST00000116666	0.507265	0.999875	ns	tcp10b
728	ENSMUST00000075453	-0.970404	0.999875	ns	rpl21
729	ENSMUST00000169587	-0.656858	0.999875	ns	gm8126
730	ENSMUST00000087155	0.329694	0.999875	ns	frat1
731	ENSMUST00000040411	-0.396678	0.999875	ns	rab42
732	ENSMUST00000007296	-0.561433	0.999875	ns	pole
733	ENSMUST00000123519	-0.747886	0.999875	ns	asnsd1
734	B1_Mur4_dup19101	0.698226	0.999875	ns	NA
735	ENSMUST00000029482	0.424241	0.999875	ns	gpsm2
736	ENSMUST00000050581	0.598275	0.999875	ns
737	ENSMUST00000107234	0.538503	0.999875	ns	eed
738	ENSMUST00000025924	-0.621124	0.999875	ns	spindoc
739	ENSMUST00000025161	0.365844	0.999875	ns	tapbp
740	ENSMUST00000218770	0.384123	0.999875	ns	rnf126
741	ENSMUST00000228006	-0.5505	0.999875	ns	sfmbt1
742	ENSMUST00000183178	0.785004	0.999875	ns	ccdc154
743	ENSMUST00000186314	0.911423	0.999875	ns	NA
744	ENSMUST00000065753	-0.570676	0.999875	ns	trp53rkb
745	ENSMUST00000099712	-0.610863	0.999875	ns	ambra1
746	ENSMUST00000178231	-0.607319	0.999875	ns	gm49322
747	ENSMUST00000040489	-0.494303	0.999875	ns	trpm6
748	ENSMUST00000057438	-0.385111	0.999875	ns	vcpip1
749	ENSMUST00000148558	0.469641	0.999875	ns	plaat5
750	ENSMUST00000157063	-0.955346	0.999875	ns	ndufs7
751	ENSMUST00000200910	-0.504795	0.999875	ns	eno4
752	ENSMUST00000031024	-0.328221	0.999875	ns	mrpl33
753	ENSMUST00000051822	0.525849	0.999875	ns	skic8
754	ENSMUST00000212991	-0.639879	0.999875	ns	cherp
755	ENSMUST00000085953	-0.599942	0.999875	ns	dmac2
756	ENSMUST00000219299	-0.832809	0.999875	ns	fut8
757	ENSMUST00000056665	-0.513223	0.999875	ns	klhl11
758	ENSMUST00000098048	0.485609	0.999875	ns	tufm
759	ENSMUST00000139398	0.467224	0.999875	ns	diablo
760	ENSMUST00000041638	-0.553973	0.999875	ns	gtf3c3
761	ENSMUST00000031862	0.624021	0.999875	ns	cbx3
762	ID_B1_dup85570	0.504184	0.999875	ns	NA
763	ENSMUST00000209470	1.00399	0.999875	ns	saraf
764	ENSMUST00000218163	-0.634808	0.999875	ns	fmnl1
765	ENSMUST00000030279	-0.466932	0.999875	ns	atg4c
766	ENSMUST00000093140	0.264625	0.999875	ns	anapc11
767	ENSMUST00000123976	-0.547259	0.999875	ns	borcs8
768	ENSMUST00000107359	0.65518	0.999875	ns	megf9
769	ENSMUST00000175741	-0.732991	0.999875	ns	pex12
770	ENSMUST00000021991	0.275867	0.999875	ns	mterf3
771	ENSMUST00000196709	0.633635	0.999875	ns	fdps
772	ENSMUST00000129169	1.30193	0.999875	ns	spata3
773	ENSMUST00000120447	-0.602789	0.999875	ns	blzf1
774	ENSMUST00000122334	0.523224	0.999875	ns	ppa2
775	ENSMUST00000168329	0.524413	0.999875	ns	speer1m
776	ENSMUST00000061158	0.430692	0.999875	ns	commd3
777	ENSMUST00000036340	0.557166	0.999875	ns	fancd2
778	ENSMUST00000125871	0.736912	0.999875	ns	rnf44
779	ENSMUST00000122830	0.521083	0.999875	ns	cd55
780	ENSMUST00000147988	-0.644351	0.999875	ns	cfap44
781	ENSMUST00000053287	0.346974	0.999875	ns	usp42
782	ENSMUST00000120879	-0.636317	0.999875	ns	pgap2
783	ENSMUST00000237324	-0.91318	0.999875	ns	scd3
784	ENSMUST00000188346	0.287411	0.999875	ns	dnajb2
785	ENSMUST00000045843	-0.951409	0.999875	ns	morn3
786	ENSMUST00000065978	-0.21636	0.999875	ns	gtsf2
787	ENSMUST00000235730	-0.750996	0.999875	ns	ehbp1l1
788	ENSMUST00000105900	1.14329	0.999875	ns	shank2
789	ENSMUST00000098480	-0.525404	0.999875	ns	spmip8
790	Lx_dup13218	-0.819262	0.999875	ns	NA
791	ENSMUST00000066386	0.624416	0.999875	ns	lysmd1
792	ENSMUST00000229085	0.708944	0.999875	ns	gfus
793	ENSMUST00000057195	-0.274196	0.999875	ns	nup62
794	ENSMUST00000029149	-0.815698	0.999875	ns	rbm39
795	ENSMUST00000051395	0.67681	0.999875	ns	prr11
796	ENSMUST00000233150	0.51317	0.999875	ns	tcp11
797	ENSMUST00000196171	-0.672256	0.999875	ns	dhx30
798	ENSMUST00000142024	-0.775305	0.999875	ns
799	MLT1F1_dup472	-0.878347	0.999875	ns	NA
800	ENSMUST00000144432	-0.371481	0.999875	ns	ppp1r1c
801	ENSMUST00000136968	0.731685	0.999875	ns	tarbp2
802	ENSMUST00000021793	-0.307289	0.999875	ns	elovl2
803	ENSMUST00000105362	0.42839	0.999875	ns	dazap1
804	ENSMUST00000070996	0.426774	0.999875	ns	eif5a
805	ENSMUST00000089680	1.02428	0.999875	ns	eef1d
806	ENSMUST00000221241	0.625868	0.999875	ns	catsperb
807	RCHARR1_dup235	-0.589971	0.999875	ns	NA
808	ENSMUST00000099946	0.566735	0.999875	ns	net1
809	ENSMUST00000071465	-0.669218	0.999875	ns	zkscan6
810	ENSMUST00000021719	-0.264401	0.999875	ns	atp5mj
811	ENSMUST00000028844	-0.786431	0.999875	ns	sppl2a
812	ENSMUST00000019726	-1.2857	0.999875	ns	plin3
813	ENSMUST00000105256	-0.52125	0.999875	ns	ctdsp2
814	ENSMUST00000053686	-0.274501	0.999875	ns	uck2
815	ENSMUST00000040402	-0.207839	0.999875	ns	ppp1r11
816	ENSMUST00000205030	-1.43146	0.999875	ns	mical3
817	ENSMUST00000028511	-0.443568	0.999875	ns	mtx2
818	ENSMUST00000153256	0.735098	0.999875	ns	pdzk1
819	ENSMUST00000075954	-0.440764	0.999875	ns	taf1b
820	ENSMUST00000107836	-0.463428	0.999875	ns	rnf38
821	ENSMUST00000130033	0.667056	0.999875	ns	tcte2
822	ENSMUST00000139346	0.600739	0.999875	ns	trip4
823	ENSMUST00000178181	-0.393283	0.999875	ns	gm21943
824	ENSMUST00000081074	0.675915	0.999875	ns	dmtf1l
825	ENSMUST00000109272	0.455619	0.999875	ns	mier3
826	ENSMUST00000124001	-0.364431	0.999875	ns	spdya
827	ENSMUST00000023165	-0.613259	0.999875	ns	crebbp
828	ENSMUST00000098914	0.622801	0.999875	ns	dennd4b
829	ENSMUST00000171142	1.04869	0.999875	ns	rabl2
830	ENSMUST00000177442	0.668448	0.999875	ns	bola1
831	RMER4B_dup4364	-0.863962	0.999875	ns	NA
832	ENSMUST00000047503	0.729681	0.999875	ns	rgl2
833	ENSMUST00000032774	0.656634	0.999875	ns	ttc23
834	ENSMUST00000040856	-0.70006	0.999875	ns	tmco5b
835	ENSMUST00000108319	-0.735355	0.999875	ns	ints8
836	ENSMUST00000149827	0.688823	0.999875	ns	timm44
837	ENSMUST00000007042	-0.285889	0.999875	ns	NA
838	ENSMUST00000127042	1.07709	0.999875	ns	aatf
839	ENSMUST00000113235	0.429691	0.999875	ns	eif4e2
840	ENSMUST00000028983	-0.768793	0.999875	ns	bpifb2
841	Lx8_dup18848	2.85635	0.999875	ns	NA
842	MMSAT4_dup274	0.764806	0.999875	ns	NA
843	ENSMUST00000199420	0.37173	0.999875	ns	csde1
844	ENSMUST00000109972	0.815061	0.999875	ns	eef1d
845	ENSMUST00000052601	-0.52017	0.999875	ns	defb14
846	ENSMUST00000028931	0.291266	0.999875	ns	cst8
847	ENSMUST00000009220	-0.447936	0.999875	ns	zmat5
848	ENSMUST00000027287	0.971944	0.999875	ns	inpp4a
849	ENSMUST00000120232	-0.23062	0.999875	ns	hmox2
850	ENSMUST00000029632	-0.430338	0.999875	ns	lrat
851	ENSMUST00000238662	0.843451	0.999875	ns	ccdc168
852	ENSMUST00000024595	-1.10577	0.999875	ns	slc22a3
853	ENSMUST00000231274	0.68973	0.999875	ns	fam120b
854	ENSMUST00000210789	-0.35137	0.999875	ns	prpf40a
855	ENSMUST00000124242	0.932824	0.999875	ns	tchp
856	ENSMUST00000217455	1.08556	0.999875	ns	gm7444
857	ENSMUST00000205517	0.722549	0.999875	ns	polr1a
858	ENSMUST00000210676	-0.705286	0.999875	ns	gab1
859	ENSMUST00000028803	0.827099	0.999875	ns	knstrn
860	ENSMUST00000036153	-0.503174	0.999875	ns	cops8
861	ENSMUST00000219422	0.912907	0.999875	ns	izumo4
862	ENSMUST00000127142	-0.743121	0.999875	ns	tesmin
863	ENSMUST00000230192	-0.611255	0.999875	ns	gga1
864	RLTR8_dup56	0.863	0.999875	ns	NA
865	ENSMUST00000109786	0.633234	0.999875	ns	zmiz2
866	ENSMUST00000042990	-0.413108	0.999875	ns	serbp1
867	ENSMUST00000023059	-0.470833	0.999875	ns	dscc1
868	ENSMUST00000058230	-0.532217	0.999875	ns	ensa
869	ENSMUST00000102611	-0.627749	0.999875	ns	myh10
870	ENSMUST00000136883	0.299207	0.999875	ns	1700001o22rik
871	ENSMUST00000015725	-0.735262	0.999875	ns	bnip1
872	ENSMUST00000236047	1.44017	0.999875	ns	pgap6
873	ENSMUST00000149756	0.588863	0.999875	ns	tulp4
874	ENSMUST00000197682	0.651411	0.999875	ns	gm49027
875	ENSMUST00000037127	-0.466551	0.999875	ns	eri3
876	ENSMUST00000048994	-0.448352	0.999875	ns	nfkbil1
877	ENSMUST00000075657	0.722325	0.999875	ns	ap3s2
878	ERV3-16A3_I-int_dup583	0.580797	0.999875	ns	NA
879	ENSMUST00000023217	-0.468786	0.999875	ns	bop1
880	ENSMUST00000155123	-0.756001	0.999875	ns	phrf1
881	ENSMUST00000065941	0.673451	0.999875	ns	usp21
882	ENSMUST00000003645	0.361733	0.999875	ns	ercc1
883	ENSMUST00000112696	0.57929	0.999875	ns	zfp644
884	ORR1E_dup16733	-0.772066	0.999875	ns	NA
885	ENSMUST00000207225	0.673884	0.999875	ns	picalm
886	ENSMUST00000162827	-0.450903	0.999875	ns	zfp949
887	ENSMUST00000203680	-0.65324	0.999875	ns	igf2bp3
888	ENSMUST00000223538	-0.768988	0.999875	ns	adck1
889	L1M2_dup6869	-0.462	0.999875	ns	NA
890	ENSMUST00000168443	1.30949	0.999875	ns	cst12
891	ENSMUST00000143278	1.04115	0.999875	ns	fam131b
892	ENSMUST00000119014	-0.735352	0.999875	ns	pigg
893	ENSMUST00000080559	0.513417	0.999875	ns	NA
894	ENSMUST00000212404	-0.593519	0.999875	ns	spire2
895	ENSMUST00000136668	0.451004	0.999875	ns	gpx6
896	ENSMUST00000125794	-0.386239	0.999875	ns	dusp3
897	RMER2_dup606	-0.495934	0.999875	ns	NA
898	ENSMUST00000212436	0.369987	0.999875	ns	iqcn
899	ENSMUST00000056370	-0.810823	0.999875	ns	pmf1
900	ENSMUST00000110352	-0.805764	0.999875	ns	srsf5
901	ENSMUST00000112737	-0.215807	0.999875	ns	gm21103
902	ENSMUST00000129537	1.07551	0.999875	ns	map2k7
903	ENSMUST00000049567	-0.567743	0.999875	ns	keap1
904	LTRIS4A_dup183	0.487649	0.999875	ns	NA
905	ENSMUST00000201263	-0.485007	0.999875	ns	eif4h
906	ENSMUST00000234506	0.697648	0.999875	ns	cd320
907	ENSMUST00000024928	-0.233892	0.999875	ns	prss21
908	ENSMUST00000024078	0.742185	0.999875	ns	marchf5
909	ENSMUST00000108458	-0.496202	0.999875	ns	klc3
910	ENSMUST00000164386	-0.553347	0.999875	ns	s2bpcox16
911	B2_Mm2_dup86593	-0.526157	0.999875	ns	NA
912	ENSMUST00000151943	0.490712	0.999875	ns	ubxn6
913	ENSMUST00000114786	0.425428	0.999875	ns	hadhb
914	ENSMUST00000045793	0.41319	0.999875	ns	rnf38
915	ENSMUST00000025408	-0.55856	0.999875	ns	afg3l2
916	ENSMUST00000211164	-0.524699	0.999875	ns	gm57587
917	ENSMUST00000099747	0.831051	0.999875	ns	b3galnt2
918	ENSMUST00000113332	0.481431	0.999875	ns	ciz1
919	ENSMUST00000035078	0.675348	0.999875	ns	lrrfip2
920	ENSMUST00000050029	-0.931824	0.999875	ns	six1
921	ENSMUST00000214800	-0.53689	0.999875	ns	cd3d
922	ENSMUST00000220452	0.665339	0.999875	ns	actr10
923	ENSMUST00000010298	-0.542633	0.999875	ns	spire2
924	ENSMUST00000111436	1.23242	0.999875	ns	slc39a13
925	ENSMUST00000227249	0.691851	0.999875	ns	dnajc15
926	ENSMUST00000100339	1.06314	0.999875	ns	commd6
927	ENSMUST00000170836	-0.352748	0.999875	ns	psma2
928	ENSMUST00000044598	0.589072	0.999875	ns	rpgr
929	ENSMUST00000037484	-0.442485	0.999875	ns	senp6
930	ENSMUST00000111551	-0.621575	0.999875	ns	etfbkmt
931	ENSMUST00000018383	1.66498	0.999875	ns	zcchc10
932	ENSMUST00000155905	0.451561	0.999875	ns	tex10
933	ENSMUST00000171183	0.562423	0.999875	ns	mrps12
934	ENSMUST00000218208	-0.46896	0.999875	ns	sgta
935	ENSMUST00000067955	0.242039	0.999875	ns	dph3
936	ENSMUST00000116563	0.601648	0.999875	ns	klc2
937	ENSMUST00000234902	0.58741	0.999875	ns	zfand3
938	ENSMUST00000106788	-0.638296	0.999875	ns	cimap2
939	ENSMUST00000001339	0.513749	0.999875	ns	rrp15
940	MTE2b_dup6098	-0.514188	0.999875	ns	NA
941	ENSMUST00000064571	-0.600215	0.999875	ns	afap1
942	ENSMUST00000103186	-0.360655	0.999875	ns	cltc
943	ENSMUST00000131472	-0.411599	0.999875	ns	nxn
944	ENSMUST00000004987	0.460893	0.999875	ns	srpk1
945	ENSMUST00000099742	0.539342	0.999875	ns	cfap44
946	ENSMUST00000052472	0.677268	0.999875	ns	gphn
947	RLTR51B_Mm_dup552	0.650299	0.999875	ns	NA
948	ENSMUST00000176274	0.4545	0.999875	ns	zftraf1
949	ENSMUST00000232500	-0.479716	0.999875	ns	psmb1
950	ENSMUST00000089011	0.507907	0.999875	ns	snn
951	ENSMUST00000026150	-0.372525	0.999875	ns	arhgap19
952	ENSMUST00000113119	-0.848722	0.999875	ns	brpf1
953	ENSMUST00000189936	-0.402502	0.999875	ns	uchl5
954	ENSMUST00000054308	0.422239	0.999875	ns	g2e3
955	ENSMUST00000076275	0.583927	0.999875	ns	nr6a1
956	ENSMUST00000172767	-0.348708	0.999875	ns	marchf2
957	ENSMUST00000060226	0.32399	0.999875	ns	tmed2
958	ENSMUST00000122941	-0.279346	0.999875	ns	zfr
959	ENSMUST00000179865	0.359027	0.999875	ns	canx
960	ENSMUST00000000049	-0.38209	0.999875	ns	apoh
961	ENSMUST00000076694	0.307133	0.999875	ns	slc25a3
962	ENSMUST00000145070	-0.419015	0.999875	ns	4930444p10rik
963	ENSMUST00000043624	0.539822	0.999875	ns	med13
964	ENSMUST00000001818	-0.333523	0.999875	ns	crnkl1
965	ENSMUST00000209165	-0.478546	0.999875	ns	zfand6
966	ENSMUST00000138667	0.330005	0.999875	ns	gm20716
967	ENSMUST00000130868	-1.14424	0.999875	ns	eva1c
968	ENSMUST00000236947	-0.356692	0.999875	ns	sh3rf2
969	ENSMUST00000093365	-0.570056	0.999875	ns	ewsr1
970	ENSMUST00000020820	0.326926	0.999875	ns	mrpl22
971	ENSMUST00000207220	0.437658	0.999875	ns	abca15
972	ENSMUST00000112017	-0.478159	0.999875	ns	atf2
973	ENSMUST00000109191	0.565519	0.999875	ns	kcng1
974	ENSMUST00000188052	0.476017	0.999875	ns	1700001j03rik
975	ENSMUST00000106998	0.333872	0.999875	ns	clpb
976	ENSMUST00000045296	0.271304	0.999875	ns	siah1a
977	ENSMUST00000189670	0.310891	0.999875	ns	trip12
978	ENSMUST00000021857	-0.397532	0.999875	ns	fars2
979	ENSMUST00000052167	-0.497015	0.999875	ns	gpank1
980	ENSMUST00000050833	0.700891	0.999875	ns	ino80e
981	ENSMUST00000061334	0.288435	0.999875	ns	mars2
982	ENSMUST00000029336	0.437438	0.999875	ns	dhx36
983	ENSMUST00000053168	0.423033	0.999875	ns	ttc39d
984	B3A_dup87282	-0.53668	0.999875	ns	NA
985	ENSMUST00000115354	0.267784	0.999875	ns	rnf133
986	ENSMUST00000033910	-0.791415	0.999875	ns	leprotl1
987	ENSMUST00000034378	0.553413	0.999875	ns	slc7a6
988	ENSMUST00000122902	-0.678502	0.999875	ns	pnpla8
989	ENSMUST00000142826	-0.459692	0.999875	ns	scgn
990	ENSMUST00000040859	0.851313	0.999875	ns	alx1
991	ENSMUST00000118963	0.446499	0.999875	ns	ccdc169
992	ENSMUST00000111828	-0.453034	0.999875	ns	ddhd1
993	ENSMUST00000209382	0.312576	0.999875	ns	csnka2ip
994	ENSMUST00000080406	0.545759	0.999875	ns	zfp251
995	ENSMUST00000162413	-0.722685	0.999875	ns	tra2b
996	ENSMUST00000067826	0.557969	0.999875	ns	mta3
997	ENSMUST00000076842	-1.00787	0.999875	ns	rps2-ps10
998	ENSMUST00000102774	-0.413069	0.999875	ns	sqstm1
999	ENSMUST00000060835	0.395451	0.999875	ns	tex14
1000	ENSMUST00000196126	-0.391676	0.999875	ns	anxa3
1001	ENSMUST00000165720	0.499993	0.999875	ns	tcea1
1002	ENSMUST00000066510	0.673822	0.999875	ns	spata31d1a
1003	MTEa_dup17945	-0.740229	0.999875	ns	NA
1004	ENSMUST00000114981	0.532311	0.999875	ns	fam178b
1005	ENSMUST00000134242	-0.726301	0.999875	ns	icmt
1006	ENSMUST00000172272	-0.390268	0.999875	ns	NA
1007	ENSMUST00000208554	0.570632	0.999875	ns	clptm1
1008	ENSMUST00000051493	-0.419926	0.999875	ns	pld6
1009	ENSMUST00000023431	-0.357064	0.999875	ns	tbc1d23
1010	ENSMUST00000021479	-0.192636	0.999875	ns	actr10
1011	ENSMUST00000171929	0.321107	0.999875	ns	cenpf
1012	ENSMUST00000159858	0.55636	0.999875	ns	1700129c05rik
1013	ENSMUST00000019876	-0.337243	0.999875	ns	calr3
1014	ENSMUST00000034030	0.665477	0.999875	ns	tmem184c
1015	ENSMUST00000203220	1.41546	0.999875	ns	hnrnpa2b1
1016	ENSMUST00000148086	0.3841	0.999875	ns	cep57
1017	ENSMUST00000023289	-0.735463	0.999875	ns	chkb
1018	ENSMUST00000223467	-0.389129	0.999875	ns	nol8
1019	ENSMUST00000206947	1.3153	0.999875	ns	lsm3
1020	ENSMUST00000071096	0.576674	0.999875	ns	hemgn
1021	ENSMUST00000114106	-0.259983	0.999875	ns	lyar
1022	ENSMUST00000020434	0.386648	0.999875	ns	glipr1l2
1023	ENSMUST00000025759	-0.325451	0.999875	ns	eif1ad
1024	ENSMUST00000049453	0.304123	0.999875	ns	ube3c
1025	ENSMUST00000020034	0.595704	0.999875	ns	echdc1
1026	ENSMUST00000163738	0.25348	0.999875	ns	gm8159
1027	ENSMUST00000129653	1.29762	0.999875	ns	glrx2
1028	ENSMUST00000025727	0.256457	0.999875	ns	trpd52l3
1029	ENSMUST00000223679	-0.51881	0.999875	ns	ndst2
1030	ENSMUST00000105579	-0.425528	0.999875	ns	sdf4
1031	ENSMUST00000049887	0.355335	0.999875	ns	nup42
1032	ORR1A4_dup5971	-0.699365	0.999875	ns	NA
1033	ENSMUST00000027488	0.72291	0.999875	ns	capn10
1034	ENSMUST00000065403	-0.386135	0.999875	ns	daw1
1035	ENSMUST00000191471	-0.359365	0.999875	ns	lmbrd1
1036	ENSMUST00000120108	0.340604	0.999875	ns	1700016h13rik
1037	ENSMUST00000162626	0.656394	0.999875	ns	psma3
1038	ENSMUST00000035626	-0.802644	0.999875	ns	4930480e11rik
1039	ENSMUST00000146677	0.697529	0.999875	ns	dda1
1040	ENSMUST00000076887	0.388426	0.999875	ns	rsph6a
1041	ENSMUST00000062370	0.344625	0.999875	ns	wdr89
1042	ENSMUST00000044189	-0.419345	0.999875	ns	senp1
1043	ENSMUST00000227316	0.47297	0.999875	ns	puf60
1044	B3_dup71461	0.404283	0.999875	ns	NA
1045	ENSMUST00000144514	-0.410235	0.999875	ns	ccni
1046	ENSMUST00000166692	-1.74841	0.999875	ns	spmip5
1047	ENSMUST00000041162	-0.438612	0.999875	ns	1700017n19rik
1048	ENSMUST00000043815	-0.301341	0.999875	ns	nup205
1049	ENSMUST00000161003	-0.459708	0.999875	ns	ctdp1
1050	ENSMUST00000164930	0.431293	0.999875	ns	map4
1051	ENSMUST00000038403	-0.434023	0.999875	ns	ica1
1052	ENSMUST00000121920	-0.486717	0.999875	ns	mrpl24
1053	ENSMUST00000031732	0.516532	0.999875	ns	fbxo24
1054	ENSMUST00000118968	0.483816	0.999875	ns	dnajc5b
1055	ENSMUST00000143677	-0.624792	0.999875	ns	tmem151a
1056	ENSMUST00000070345	-0.527634	0.999875	ns	usp39
1057	ENSMUST00000044250	0.350283	0.999875	ns	alkbh5
1058	ENSMUST00000016401	-0.404476	0.999875	ns	prelid3b
1059	ENSMUST00000045993	-0.208939	0.999875	ns	cops4
1060	ENSMUST00000033121	0.47468	0.999875	ns	nomo1
1061	ENSMUST00000234436	0.56372	0.999875	ns	tekt4
1062	ENSMUST00000146603	0.349244	0.999875	ns	crat
1063	ENSMUST00000105733	-0.414462	0.999875	ns	zfp992
1064	ENSMUST00000070673	-0.466903	0.999875	ns	rab31
1065	ENSMUST00000053429	0.309138	0.999875	ns	zbtb22
1066	ENSMUST00000084763	0.471679	0.999875	ns	nlrp14
1067	ENSMUST00000099173	-0.259329	0.999875	ns	eif2s2
1068	ENSMUST00000037248	0.302041	0.999875	ns	hirip3
1069	ENSMUST00000047179	0.769914	0.999875	ns	zfp598
1070	ENSMUST00000217263	0.870355	0.999875	ns	tmem205
1071	ENSMUST00000175673	-0.496158	0.999875	ns	senp6
1072	ENSMUST00000134875	-0.311756	0.999875	ns	nme5
1073	ENSMUST00000096386	-0.491971	0.999875	ns	rnf41
1074	ENSMUST00000237380	0.411331	0.999875	ns	catsperz
1075	ENSMUST00000231133	-0.554368	0.999875	ns	fsip1
1076	ENSMUST00000020753	0.532752	0.999875	ns	clhc1
1077	ENSMUST00000087211	-0.315598	0.999875	ns	ppp1r10
1078	ENSMUST00000026122	0.652086	0.999875	ns	p4hb
1079	ENSMUST00000037378	-0.269267	0.999875	ns	1700020l24rik
1080	ENSMUST00000044828	0.653107	0.999875	ns	lgr6
1081	ENSMUST00000106193	-0.42641	0.999875	ns	mtf1
1082	ENSMUST00000053376	-0.30628	0.999875	ns	tcte2
1083	ENSMUST00000055349	-0.445483	0.999875	ns	zfp943
1084	ENSMUST00000090785	0.662453	0.999875	ns	otud7b
1085	ENSMUST00000007248	0.250627	0.999875	ns	hspa1l
1086	ENSMUST00000030404	-0.568587	0.999875	ns	ppie
1087	ENSMUST00000020217	0.184807	0.999875	ns	nudt4
1088	ENSMUST00000130870	-2.06052	0.999875	ns	gm14226
1089	ENSMUST00000035651	0.522572	0.999875	ns	lrrc17
1090	B2_Mm2_dup29634	-1.16444	0.999875	ns	NA
1091	ENSMUST00000061828	0.442338	0.999875	ns	kcng4
1092	ENSMUST00000154999	0.707879	0.999875	ns	plin2
1093	ENSMUST00000137510	-0.587158	0.999875	ns	ube2d-ps
1094	ENSMUST00000058643	1.12521	0.999875	ns	fbxo43
1095	ENSMUST00000088796	0.38176	0.999875	ns	tex47
1096	ENSMUST00000202757	0.350183	0.999875	ns	agbl5
1097	ENSMUST00000115585	-0.722037	0.999875	ns	cdc45
1098	ENSMUST00000239037	-0.461344	0.999875	ns	a930007a09rik
1099	ENSMUST00000238697	-0.49422	0.999875	ns	ccdc30
1100	ENSMUST00000188641	-0.234436	0.999875	ns	eloc
1101	MLT1F1_dup109	2.17196	0.999875	ns	NA
1102	ENSMUST00000053743	0.543368	0.999875	ns	ubqln5
1103	ENSMUST00000237412	-0.610527	0.999875	ns	phf1
1104	ENSMUST00000021674	-2.09765	0.999875	ns	fos
1105	ENSMUST00000226565	0.273896	0.999875	ns	phf7
1106	ENSMUST00000211360	-0.691026	0.999875	ns	gm6853
1107	ENSMUST00000102745	-0.417191	0.999875	ns	tnfaip2
1108	ENSMUST00000025861	0.367876	0.999875	ns	ovol1
1109	ENSMUST00000236348	0.480174	0.999875	ns	gpr137
1110	ENSMUST00000163311	-0.591402	0.999875	ns	snrpa
1111	ENSMUST00000033449	-0.439678	0.999875	ns	magea14
1112	ENSMUST00000054289	-0.481259	0.999875	ns	rps2
1113	ENSMUST00000100392	0.450619	0.999875	ns	hrob
1114	ENSMUST00000112890	0.452159	0.999875	ns	dtymk
1115	ENSMUST00000111268	-0.201065	0.999875	ns	sap18
1116	ENSMUST00000033683	-1.58454	0.999875	ns	rps4x
1117	ENSMUST00000145597	-0.789764	0.999875	ns	lrp2bp
1118	ENSMUST00000113231	-0.288082	0.999875	ns	eif4e2
1119	ORR1D1_dup10250	-0.335944	0.999875	ns	NA
1120	ENSMUST00000166139	-0.45891	0.999875	ns	vash2
1121	ENSMUST00000162787	-0.57239	0.999875	ns	osbpl9
1122	ENSMUST00000225605	-0.454635	0.999875	ns	2210408i21rik
1123	ENSMUST00000105350	-0.299657	0.999875	ns	mex3d
1124	ENSMUST00000214158	0.50099	0.999875	ns	spata19
1125	ENSMUST00000189463	-0.32785	0.999875	ns	gm21394
1126	ENSMUST00000135988	-0.438181	0.999875	ns	desi1
1127	ENSMUST00000035785	-0.425178	0.999875	ns	ssr2
1128	ENSMUST00000128187	-0.77772	0.999875	ns	hnrnpdl
1129	ENSMUST00000112210	0.890115	0.999875	ns	prkcd
1130	ENSMUST00000004786	0.272577	0.999875	ns	polr2e
1131	ENSMUST00000021277	0.668519	0.999875	ns	aurkb
1132	ENSMUST00000095729	-0.472498	0.999875	ns	armc2
1133	ENSMUST00000172888	0.385588	0.999875	ns	tapbp
1134	ENSMUST00000094273	-0.67121	0.999875	ns	catspere2
1135	ENSMUST00000161046	-0.472045	0.999875	ns	usp7
1136	ENSMUST00000117194	0.396228	0.999875	ns	cep164
1137	ENSMUST00000200486	0.684453	0.999875	ns	tdrkh
1138	ENSMUST00000002757	-0.377598	0.999875	ns	cox16
1139	ENSMUST00000106223	-0.247516	0.999875	ns	ndufaf8
1140	ENSMUST00000056518	-0.500992	0.999875	ns	fam131a
1141	ENSMUST00000028105	0.639139	0.999875	ns	mindy3
1142	ENSMUST00000030536	0.286022	0.999875	ns	pink1
1143	ENSMUST00000162819	0.618698	0.999875	ns	wdr26
1144	ENSMUST00000165770	-0.341756	0.999875	ns	zfp423
1145	ENSMUST00000031547	-0.643743	0.999875	ns	4930519g04rik
1146	ENSMUST00000233898	0.285571	0.999875	ns	tcp11
1147	ENSMUST00000227783	-0.784781	0.999875	ns	glt8d1
1148	ENSMUST00000017561	0.2946	0.999875	ns	plxdc1
1149	ENSMUST00000029277	0.357455	0.999875	ns	afg2a
1150	ENSMUST00000165394	0.384953	0.999875	ns	ube2m
1151	ENSMUST00000131170	-0.836165	0.999875	ns	psme3
1152	ENSMUST00000061934	-0.626243	0.999875	ns	NA
1153	ENSMUST00000148385	0.367998	0.999875	ns	smc4
1154	ENSMUST00000039480	0.70616	0.999875	ns	zswim4
1155	ENSMUST00000221167	0.322527	0.999875	ns	ccnk
1156	ENSMUST00000120324	0.873694	0.999875	ns	gm14725
1157	ENSMUST00000124002	0.436405	0.999875	ns	ehmt2
1158	ENSMUST00000221138	-0.80886	0.999875	ns	sugct
1159	ENSMUST00000064129	0.26746	0.999875	ns	ttc39a
1160	ENSMUST00000066558	-0.222328	0.999875	ns	NA
1161	ENSMUST00000113674	-0.455049	0.999875	ns	drap1
1162	ENSMUST00000121438	0.198171	0.999875	ns	adam32
1163	ENSMUST00000042021	-0.702526	0.999875	ns	tspyl5
1164	ENSMUST00000125693	-0.47359	0.999875	ns	pmpcb
1165	ENSMUST00000122261	0.375231	0.999875	ns	tbata
1166	ENSMUST00000011391	-0.383724	0.999875	ns	prss45
1167	ENSMUST00000197767	-0.666551	0.999875	ns	hax1
1168	ENSMUST00000029669	1.03731	0.999875	ns	dnajb4
1169	ENSMUST00000227744	0.650896	0.999875	ns	bora
1170	ENSMUST00000165766	-0.662397	0.999875	ns	dnm2
1171	ENSMUST00000106724	0.816399	0.999875	ns	cep112
1172	ENSMUST00000108017	0.425985	0.999875	ns	gm5114
1173	ENSMUST00000081657	0.714813	0.999875	ns	lypd11
1174	ENSMUST00000114859	0.682526	0.999875	ns	ilrun
1175	ENSMUST00000166397	-0.411466	0.999875	ns	suds3
1176	ENSMUST00000000505	0.269223	0.999875	ns	mcm7
1177	ENSMUST00000051907	0.218932	0.999875	ns	spata21
1178	ENSMUST00000093795	-0.475922	0.999875	ns	cep70
1179	ENSMUST00000120943	0.391026	0.999875	ns	spsb3
1180	ENSMUST00000023477	-0.743034	0.999875	ns	dnm1l
1181	ENSMUST00000042964	0.453961	0.999875	ns	zfp189
1182	ENSMUST00000165860	0.385068	0.999875	ns	ubr4
1183	ENSMUST00000057799	-0.663131	0.999875	ns	zfp867
1184	ENSMUST00000207084	-0.429738	0.999875	ns	picalm
1185	ENSMUST00000112501	-0.495881	0.999875	ns	tank
1186	ENSMUST00000102602	0.700606	0.999875	ns	trappc1
1187	ENSMUST00000174561	-0.640013	0.999875	ns	h2az1
1188	ENSMUST00000041606	0.324117	0.999875	ns	necab1
1189	ENSMUST00000062626	-0.776311	0.999875	ns	tigd2
1190	ENSMUST00000113039	0.556001	0.999875	ns	uhrf1
1191	ENSMUST00000161051	0.334725	0.999875	ns	eif4g2
1192	ENSMUST00000223555	-0.348478	0.999875	ns	rmdn2
1193	ENSMUST00000170883	0.247606	0.999875	ns	hdlbp
1194	ENSMUST00000057110	-0.720517	0.999875	ns	eif3j2
1195	ENSMUST00000227464	-1.40085	0.999875	ns	rai14
1196	ENSMUST00000170693	-0.24254	0.999875	ns	ube2d2a
1197	ENSMUST00000034738	0.380289	0.999875	ns	rsl24d1
1198	ENSMUST00000057561	-0.342121	0.999875	ns	wwc2
1199	ENSMUST00000038926	0.715827	0.999875	ns	NA
1200	ENSMUST00000222748	0.510142	0.999875	ns	zfp37
1201	MLT1C_dup6310	-0.646511	0.999875	ns	NA
1202	ENSMUST00000048129	0.394062	0.999875	ns	piwil2
1203	ENSMUST00000109103	-0.359263	0.999875	ns	hnrnpab
1204	ENSMUST00000068894	0.691836	0.999875	ns	capza1b
1205	ENSMUST00000178164	0.85769	0.999875	ns	NA
1206	ENSMUST00000062747	0.756594	0.999875	ns	klf17
1207	ENSMUST00000173286	-0.520965	0.999875	ns	otud4
1208	ENSMUST00000102927	0.306015	0.999875	ns	pdpk1
1209	ENSMUST00000056997	0.580859	0.999875	ns	cdadc1
1210	ENSMUST00000020705	0.440956	0.999875	ns	pes1
1211	ENSMUST00000143783	-0.466114	0.999875	ns	lhx2
1212	RLTR16_dup573	-0.804585	0.999875	ns	NA
1213	ID_B1_dup85159	-0.672896	0.999875	ns	NA
1214	ENSMUST00000038562	0.539542	0.999875	ns	spsb1
1215	ENSMUST00000006851	0.221385	0.999875	ns	qrich1
1216	ENSMUST00000089059	-0.415063	0.999875	ns	h13
1217	ENSMUST00000131645	0.619871	0.999875	ns	chchd2
1218	ENSMUST00000154606	0.54445	0.999875	ns	ccdc30
1219	ENSMUST00000028984	-0.328956	0.999875	ns	bpifa3
1220	ENSMUST00000031606	0.548232	0.999875	ns	rasal1
1221	ENSMUST00000114102	0.326483	0.999875	ns	entr1
1222	ENSMUST00000041005	-0.510097	0.999875	ns	fxyd2
1223	ENSMUST00000020804	-0.224245	0.999875	ns	gdpd1
1224	ENSMUST00000027232	0.366825	0.999875	ns	ptp4a1
1225	ENSMUST00000031788	-0.64734	0.999875	ns	hibadh
1226	ENSMUST00000032856	-0.61215	0.999875	ns	me3
1227	ENSMUST00000114863	0.449306	0.999875	ns	ilrun
1228	ENSMUST00000185565	-0.460587	0.999875	ns	gm20835
1229	ENSMUST00000197238	-0.273412	0.999875	ns	ccna1
1230	ENSMUST00000231910	0.338408	0.999875	ns	jam2
1231	ENSMUST00000094280	-0.185345	0.999875	ns	chchd2
1232	ENSMUST00000096639	-0.481771	0.999875	ns	rnf121
1233	ENSMUST00000161576	-0.25819	0.999875	ns	herpud1
1234	ENSMUST00000116522	-0.40452	0.999875	ns	nck1
1235	ENSMUST00000082337	-0.318519	0.999875	ns	mdc1
1236	ENSMUST00000025617	-0.227174	0.999875	ns	rfk
1237	ENSMUST00000123545	0.382644	0.999875	ns	fam98c
1238	ENSMUST00000052119	-0.645524	0.999875	ns	slc25a25
1239	ENSMUST00000094695	0.589884	0.999875	ns	rmdn3
1240	ENSMUST00000188124	0.3763	0.999875	ns	srcap
1241	ENSMUST00000209699	-0.374016	0.999875	ns	got1l1
1242	ENSMUST00000109580	0.525293	0.999875	ns	cnbd2
1243	ENSMUST00000019662	-0.473071	0.999875	ns	ap4m1
1244	ENSMUST00000221045	0.687685	0.999875	ns	med10
1245	ENSMUST00000047409	0.414777	0.999875	ns	vash2
1246	ENSMUST00000055096	0.297831	0.999875	ns	ttc12
1247	ENSMUST00000073025	-0.280748	0.999875	ns	mff
1248	ENSMUST00000176030	0.5913	0.999875	ns	smarca2
1249	ENSMUST00000220346	0.457128	0.999875	ns	cep290
1250	ENSMUST00000195355	0.405807	0.999875	ns	pcdh8
1251	ENSMUST00000212214	0.43504	0.999875	ns	csnk2a2
1252	ENSMUST00000063785	-0.86026	0.999875	ns	prss51
1253	ENSMUST00000123166	0.441478	0.999875	ns	loxhd1
1254	ENSMUST00000144555	0.643917	0.999875	ns	scmh1
1255	ENSMUST00000002808	-0.386428	0.999875	ns	prkra
1256	ENSMUST00000138222	0.495753	0.999875	ns	tcp10a
1257	ENSMUST00000120912	0.445758	0.999875	ns	paics
1258	ENSMUST00000220165	0.310119	0.999875	ns
1259	ENSMUST00000163050	0.398328	0.999875	ns	rnf32
1260	ENSMUST00000063531	0.601866	0.999875	ns	cdkn2c
1261	ENSMUST00000017908	0.389616	0.999875	ns	zswim1
1262	ENSMUST00000030760	0.507351	0.999875	ns	necap2
1263	ENSMUST00000169390	0.555304	0.999875	ns	enoph1
1264	ENSMUST00000111557	-0.462399	0.999875	ns	dennd5b
1265	ENSMUST00000202798	-0.6189	0.999875	ns	gm42742
1266	ENSMUST00000226458	-0.528951	0.999875	ns	gm5624
1267	ENSMUST00000238886	0.436673	0.999875	ns	cfap144
1268	ENSMUST00000057373	-0.38444	0.999875	ns	rab11b
1269	ENSMUST00000020490	-0.645584	0.999875	ns	wdr82
1270	ENSMUST00000072581	-0.657792	0.999875	ns	gps2
1271	ENSMUST00000117346	0.260783	0.999875	ns	best1
1272	ENSMUST00000044911	-0.530397	0.999875	ns	stub1
1273	ENSMUST00000030501	-0.283224	0.999875	ns	ebna1bp2
1274	ENSMUST00000041905	0.287972	0.999875	ns	gm49336
1275	ENSMUST00000176454	1.396	0.999875	ns	gm20662
1276	ENSMUST00000067387	-0.906044	0.999875	ns	cimap2
1277	PB1D9_dup13035	0.572553	0.999875	ns	NA
1278	ENSMUST00000197539	0.227641	0.999875	ns	ube2d3
1279	ENSMUST00000144698	0.412543	0.999875	ns	gpx4
1280	ENSMUST00000171461	-0.568167	0.999875	ns	rnf14
1281	ENSMUST00000198180	-0.347213	0.999875	ns	csde1
1282	ENSMUST00000042608	0.446828	0.999875	ns	acd
1283	ENSMUST00000018568	-0.392016	0.999875	ns	drg2
1284	ERVB7_4-LTR_MM_dup126	-0.458018	0.999875	ns	NA
1285	ENSMUST00000236294	-0.319191	0.999875	ns
1286	ENSMUST00000043237	-0.582915	0.999875	ns	trp53inp2
1287	ENSMUST00000106049	-0.825041	0.999875	ns	cimap1a
1288	ENSMUST00000056042	0.433751	0.999875	ns	NA
1289	ENSMUST00000145167	0.415314	0.999875	ns	selenoi
1290	ENSMUST00000059341	0.282124	0.999875	ns	zc2hc1c
1291	ENSMUST00000106783	-0.423156	0.999875	ns	timm10b
1292	ENSMUST00000065758	-0.268855	0.999875	ns	atp6v1e2
1293	ENSMUST00000136504	0.57613	0.999875	ns	srpk1
1294	ENSMUST00000198254	0.424376	0.999875	ns	sh3glb1
1295	ENSMUST00000202064	0.478193	0.999875	ns	trafd1
1296	ENSMUST00000160774	0.587591	0.999875	ns	osbpl9
1297	ENSMUST00000095978	0.567039	0.999875	ns	nutf2-ps1
1298	ENSMUST00000031434	-0.256565	0.999875	ns	rnf34
1299	ENSMUST00000236240	-0.39115	0.999875	ns	rbm27
1300	ENSMUST00000072634	0.518735	0.999875	ns	aplp2
1301	ENSMUST00000124883	-0.525467	0.999875	ns	cep57
1302	ENSMUST00000208457	-0.523855	0.999875	ns	acte1
1303	B3_dup43388	0.484198	0.999875	ns	NA
1304	ENSMUST00000126383	0.400648	0.999875	ns	tmem259
1305	ENSMUST00000032106	0.187175	0.999875	ns	1700003e16rik
1306	ENSMUST00000028248	0.515906	0.999875	ns	ttll11
1307	ENSMUST00000201374	0.268873	0.999875	ns	nup205
1308	ENSMUST00000140675	0.554212	0.999875	ns	ccpg1
1309	MTC_dup13291	0.359528	0.999875	ns	NA
1310	ENSMUST00000114500	0.317909	0.999875	ns	malsu1
1311	ENSMUST00000222544	-0.226476	0.999875	ns	trim27
1312	ENSMUST00000024887	-0.362165	0.999875	ns	ndufaf7
1313	B3A_dup30267	0.517991	0.999875	ns	NA
1314	ENSMUST00000018871	-0.536266	0.999875	ns	cpsf4l
1315	ENSMUST00000181567	0.479961	0.999875	ns	ms4a19
1316	ENSMUST00000114100	-0.333949	0.999875	ns	entr1
1317	ENSMUST00000051605	-0.586254	0.999875	ns	dut
1318	ENSMUST00000049937	-0.347624	0.999875	ns	chtop
1319	ENSMUST00000231148	-0.713332	0.999875	ns	NA
1320	ENSMUST00000112152	0.321535	0.999875	ns	rhno1
1321	ENSMUST00000068031	-0.279208	0.999875	ns	top2a
1322	ENSMUST00000032446	0.47919	0.999875	ns	ergic2
1323	ENSMUST00000107152	0.498373	0.999875	ns	hdac5
1324	RSINE1_dup102194	-0.682861	0.999875	ns	NA
1325	ENSMUST00000199727	-0.516672	0.999875	ns	ankrd13c
1326	ENSMUST00000082357	-0.388192	0.999875	ns	samt2b
1327	ENSMUST00000107498	-0.47988	0.999875	ns	gon4l
1328	ENSMUST00000080149	0.415653	0.999875	ns	eno1
1329	ENSMUST00000221657	-0.706814	0.999875	ns	fktn
1330	ENSMUST00000102498	0.53661	0.999875	ns	lrrc57
1331	ENSMUST00000000310	-0.636081	0.999875	ns	pemt
1332	ENSMUST00000034960	0.381617	0.999875	ns	dpp8
1333	ENSMUST00000203203	-0.441122	0.999875	ns	1700003e16rik
1334	ENSMUST00000203968	-0.602539	0.999875	ns	prss47
1335	ENSMUST00000085073	0.27932	0.999875	ns	actl11
1336	ENSMUST00000237365	-0.52538	0.999875	ns	matr3
1337	ENSMUST00000102703	0.209154	0.999875	ns	zfp39
1338	ENSMUST00000137669	0.625232	0.999875	ns	aldh1l1
1339	ENSMUST00000116317	0.646336	0.999875	ns	dynlt5
1340	ENSMUST00000166103	0.362648	0.999875	ns	usp19
1341	ENSMUST00000066148	-0.548757	0.999875	ns	tbcel
1342	ENSMUST00000065005	-0.437459	0.999875	ns	atg4d
1343	PB1D7_dup15997	-1.10932	0.999875	ns	NA
1344	ENSMUST00000189668	-0.354717	0.999875	ns	gm21489
1345	ENSMUST00000090802	-0.605054	0.999875	ns	atf2
1346	ENSMUST00000160570	0.680617	0.999875	ns	gpatch2
1347	L1Md_A_dup5881	-0.688672	0.999875	ns	NA
1348	ENSMUST00000108246	-0.485354	0.999875	ns	wwp1
1349	ENSMUST00000180159	0.342786	0.999875	ns	polr2k
1350	B3_dup53437	-0.622399	0.999875	ns	NA
1351	ENSMUST00000213357	-0.668833	0.999875	ns	cxcr5
1352	ENSMUST00000150235	0.210351	0.999875	ns	crem
1353	ENSMUST00000055931	0.367211	0.999875	ns	dusp18
1354	ENSMUST00000086978	0.366273	0.999875	ns	cdkl2
1355	MURVY-LTR_dup1698	0.363574	0.999875	ns	NA
1356	ENSMUST00000099272	0.417085	0.999875	ns	rpl21
1357	ENSMUST00000029804	0.346033	0.999875	ns	metap1
1358	ENSMUST00000151285	0.544144	0.999875	ns	wapl
1359	ENSMUST00000033008	-0.3435	0.999875	ns	psma1
1360	ENSMUST00000161515	-0.499372	0.999875	ns	cnot11
1361	ENSMUST00000024880	-0.638623	0.999875	ns	vit
1362	ENSMUST00000097597	0.512377	0.999875	ns	zranb3
1363	ENSMUST00000075242	-0.51132	0.999875	ns	hspe1
1364	ENSMUST00000113301	-0.646012	0.999875	ns	tomm6
1365	ENSMUST00000148861	-0.601446	0.999875	ns	sympk
1366	ENSMUST00000102926	0.562229	0.999875	ns	anp32b
1367	ENSMUST00000021345	0.50795	0.999875	ns	gtf2a1
1368	ENSMUST00000225850	0.463186	0.999875	ns	isca1
1369	ENSMUST00000076654	0.514028	0.999875	ns	tes
1370	ENSMUST00000030163	0.291204	0.999875	ns	spata31g1
1371	ENSMUST00000056406	0.205035	0.999875	ns	fam78a
1372	ENSMUST00000184126	0.509151	0.999875	ns	pigbos1
1373	ENSMUST00000169381	0.655812	0.999875	ns	catsper4
1374	ENSMUST00000183177	-0.469663	0.999875	ns	ccnd3
1375	ENSMUST00000211247	0.825717	0.999875	ns	pcm1
1376	ENSMUST00000156440	-0.285615	0.999875	ns	zpr1
1377	ENSMUST00000134542	-0.505118	0.999875	ns	btf3
1378	ENSMUST00000052505	0.554146	0.999875	ns	tmem186
1379	ENSMUST00000109585	0.634631	0.999875	ns	sertad2
1380	ENSMUST00000069537	0.320336	0.999875	ns	zfand6
1381	Lx5c_dup550	-0.565032	0.999875	ns	NA
1382	ENSMUST00000148875	-0.249985	0.999875	ns	bola3
1383	ENSMUST00000149333	0.57647	0.999875	ns	pigo
1384	ENSMUST00000033991	-0.380221	0.999875	ns	wrn
1385	ENSMUST00000091328	0.339197	0.999875	ns	mapk3
1386	ENSMUST00000029650	0.369121	0.999875	ns	ints12
1387	ENSMUST00000101654	-0.558672	0.999875	ns	gm14632
1388	ENSMUST00000062041	0.634723	0.999875	ns	crppa
1389	ENSMUST00000190103	0.510321	0.999875	ns	nabp1
1390	ENSMUST00000209669	0.288418	0.999875	ns	gm45861
1391	ENSMUST00000171678	-0.37424	0.999875	ns	abhd14a
1392	ENSMUST00000171975	-0.213436	0.999875	ns	arih1
1393	ENSMUST00000021567	0.415087	0.999875	ns	pcnx1
1394	ENSMUST00000229680	-0.884508	0.999875	ns	mzt2
1395	ENSMUST00000052168	0.651065	0.999875	ns	otud1
1396	ENSMUST00000014546	0.310466	0.999875	ns	tsg101
1397	ENSMUST00000206914	0.414357	0.999875	ns	rnf40
1398	RMER19C_dup2552	0.644226	0.999875	ns	NA
1399	ENSMUST00000043881	-0.566077	0.999875	ns	bclaf1
1400	ENSMUST00000022585	0.483574	0.999875	ns	gpalpp1
1401	ENSMUST00000054538	0.605293	0.999875	ns	arhgef39
1402	ENSMUST00000049166	0.284638	0.999875	ns	bet1
1403	ENSMUST00000102550	0.260734	0.999875	ns	mtfr1l
1404	ENSMUST00000238981	0.510701	0.999875	ns	eed
1405	ENSMUST00000067940	-0.30365	0.999875	ns	1700013h16rik
1406	RLTR13D3A1_dup476	1.65189	0.999875	ns	NA
1407	ENSMUST00000068054	-1.18025	0.999875	ns	stambp
1408	ENSMUST00000079160	0.212897	0.999875	ns	letm2
1409	ENSMUST00000116558	-0.370397	0.999875	ns	fam89b
1410	ENSMUST00000228178	-0.73811	0.999875	ns	gm16976
1411	ENSMUST00000228178	-0.73811	0.999875	ns	gm41142
1412	ENSMUST00000078124	-0.270669	0.999875	ns	cfl2
1413	ENSMUST00000029673	0.558446	0.999875	ns	efna3
1414	ENSMUST00000031738	-0.262156	0.999875	ns	tsc22d4
1415	ENSMUST00000001112	0.264634	0.999875	ns	grk4
1416	ENSMUST00000123966	0.424827	0.999875	ns	NA
1417	ENSMUST00000138166	0.372355	0.999875	ns	bbx
1418	ENSMUST00000185790	0.751459	0.999875	ns	nemp2
1419	ENSMUST00000219317	-0.344351	0.999875	ns	cd63
1420	ENSMUST00000046514	0.403814	0.999875	ns	eprs1
1421	ENSMUST00000165953	-0.295498	0.999875	ns	nelfe
1422	ENSMUST00000201722	0.351249	0.999875	ns	litafd
1423	ENSMUST00000021670	0.434992	0.999875	ns	ylpm1
1424	ENSMUST00000020990	-0.673282	0.999875	ns	pomc
1425	ENSMUST00000047285	-0.324512	0.999875	ns	ap4b1
1426	ENSMUST00000109541	-0.198454	0.999875	ns	atp6ap1l
1427	ENSMUST00000053410	-0.286383	0.999875	ns	zfp574
1428	ENSMUST00000178149	-0.416017	0.999875	ns	gm20825
1429	ENSMUST00000223534	-0.355889	0.999875	ns	nt5c1b
1430	ENSMUST00000036720	0.214029	0.999875	ns	fkbpl
1431	ENSMUST00000048688	0.291006	0.999875	ns	fbxo38
1432	ENSMUST00000173631	0.531999	0.999875	ns	txn2
1433	ENSMUST00000115859	0.308354	0.999875	ns	1700037c18rik
1434	ENSMUST00000109570	0.515491	0.999875	ns	aar2
1435	ENSMUST00000012679	-0.61459	0.999875	ns	tnpo3
1436	ENSMUST00000020448	0.420848	0.999875	ns	irak3
1437	ENSMUST00000023707	-0.19083	0.999875	ns	sod1
1438	ENSMUST00000032924	-0.324015	0.999875	ns	kctd13
1439	ENSMUST00000039659	-0.396856	0.999875	ns	cbr1
1440	ENSMUST00000042954	-0.520112	0.999875	ns	poln
1441	ENSMUST00000226551	0.484184	0.999875	ns	nek4
1442	L2b_dup6071	0.577363	0.999875	ns	NA
1443	ENSMUST00000110054	-0.292386	0.999875	ns	use1
1444	ENSMUST00000023214	-0.320966	0.999875	ns	dgat1
1445	ENSMUST00000109527	0.246274	0.999875	ns	arl2bp
1446	ORR1A4_dup4950	0.510689	0.999875	ns	NA
1447	MLT1H_dup815	-0.547554	0.999875	ns	NA
1448	ENSMUST00000102872	0.463346	0.999875	ns	rapgef1
1449	ENSMUST00000227275	0.84954	0.999875	ns	retreg1
1450	ENSMUST00000148721	0.380009	0.999875	ns	2310061i04rik
1451	B2_Mm2_dup13821	-0.640663	0.999875	ns	NA
1452	ENSMUST00000212129	0.69144	0.999875	ns	rpl18a
1453	ENSMUST00000223268	0.546584	0.999875	ns	nnt
1454	ENSMUST00000026387	-0.226565	0.999875	ns	sbds
1455	B3_dup13158	0.503935	0.999875	ns	NA
1456	ENSMUST00000154836	-0.52401	0.999875	ns	cep128
1457	ENSMUST00000027517	-0.579917	0.999875	ns	dgkd
1458	ENSMUST00000096259	-0.806227	0.999875	ns	gng3
1459	Lx8_dup37346	0.4108	0.999875	ns	NA
1460	ENSMUST00000049420	-0.159224	0.999875	ns	tsga8
1461	ENSMUST00000172637	0.329906	0.999875	ns	vars1
1462	ENSMUST00000077737	0.460854	0.999875	ns	brd3
1463	ENSMUST00000033957	0.258476	0.999875	ns	adam18
1464	ENSMUST00000101657	-0.402586	0.999875	ns	gm10488
1465	ENSMUST00000032946	-0.306045	0.999875	ns	rab6a
1466	ENSMUST00000159545	0.656217	0.999875	ns	osbpl9
1467	ENSMUST00000102930	-0.267452	0.999875	ns	ewsr1
1468	ENSMUST00000057653	-0.357427	0.999875	ns	car5a
1469	ENSMUST00000234352	-0.37504	0.999875	ns	nubp2
1470	ENSMUST00000150620	0.56547	0.999875	ns	phactr1
1471	ENSMUST00000161972	-0.732702	0.999875	ns	vmn2r7
1472	ENSMUST00000226591	-0.351436	0.999875	ns	tssk4
1473	ENSMUST00000128100	-0.556347	0.999875	ns	pole3
1474	ENSMUST00000110387	0.610457	0.999875	ns	ncaph
1475	ENSMUST00000090553	-0.691039	0.999875	ns	sars1
1476	ENSMUST00000032585	0.354683	0.999875	ns	pop4
1477	ENSMUST00000179323	-0.572151	0.999875	ns	lsm10
1478	ENSMUST00000085254	0.297701	0.999875	ns	rdh11
1479	ENSMUST00000065291	0.412073	0.999875	ns	cfap300
1480	ENSMUST00000192045	-0.597208	0.999875	ns	gm8797
1481	ENSMUST00000023068	-0.225321	0.999875	ns	smc1b
1482	ENSMUST00000099123	0.305103	0.999875	ns	fundc2b
1483	ENSMUST00000093061	-0.661298	0.999875	ns	trim11
1484	ENSMUST00000087315	0.288934	0.999875	ns	vars1
1485	ENSMUST00000196025	0.312595	0.999875	ns	mllt11
1486	ENSMUST00000025651	-0.656115	0.999875	ns	fen1
1487	ENSMUST00000063719	0.83023	0.999875	ns	tmem9
1488	ENSMUST00000153183	-0.219072	0.999875	ns	tbl2
1489	ENSMUST00000027945	0.536644	0.999875	ns	tatdn3
1490	ENSMUST00000221634	-0.287274	0.999875	ns	cdc14b
1491	ENSMUST00000034647	-0.443627	0.999875	ns	zfp558
1492	ENSMUST00000119015	0.670002	0.999875	ns	pptc7
1493	ENSMUST00000135050	1.05321	0.999875	ns	paqr5
1494	ENSMUST00000042405	0.502084	0.999875	ns	fbl
1495	ENSMUST00000058796	0.211659	0.999875	ns	kdm4d
1496	ENSMUST00000169604	-0.341094	0.999875	ns	1700088e04rik
1497	ENSMUST00000048012	0.435571	0.999875	ns	elapor1
1498	ENSMUST00000236666	-0.757664	0.999875	ns	paip2
1499	ENSMUST00000080622	-0.183284	0.999875	ns	snu13
1500	ENSMUST00000029303	0.329225	0.999875	ns	naa15
1501	ENSMUST00000095107	0.311863	0.999875	ns	ccin
1502	ENSMUST00000026012	-1.14658	0.999875	ns	cyp17a1
1503	ENSMUST00000042251	0.261301	0.999875	ns	rmnd1
1504	ENSMUST00000001806	-0.642719	0.999875	ns	coasy
1505	ENSMUST00000028617	0.412609	0.999875	ns	api5
1506	ENSMUST00000128944	-0.892966	0.999875	ns	gramd2a
1507	ENSMUST00000023478	-0.353681	0.999875	ns	igsf11
1508	ENSMUST00000185367	0.657473	0.999875	ns	glrx2
1509	ENSMUST00000030457	0.261698	0.999875	ns	nasp
1510	ENSMUST00000114449	0.223379	0.999875	ns	maea
1511	ENSMUST00000194542	0.462278	0.999875	ns	keap1
1512	ENSMUST00000105707	0.440951	0.999875	ns	mad2l2
1513	ENSMUST00000025243	-0.32054	0.999875	ns	iws1
1514	ENSMUST00000130491	-0.196783	0.999875	ns	cebpg
1515	ENSMUST00000221877	-0.615376	0.999875	ns	eipr1
1516	ENSMUST00000109112	-0.647185	0.999875	ns	ankrd60
1517	ENSMUST00000230934	-0.237012	0.999875	ns	NA
1518	ENSMUST00000028250	0.295573	0.999875	ns	mrrf
1519	ENSMUST00000022616	-0.76601	0.999875	ns	clu
1520	ENSMUST00000092425	0.267455	0.999875	ns	rpl19
1521	ENSMUST00000102553	-0.313738	0.999875	ns	hmgn2
1522	ENSMUST00000132574	0.570921	0.999875	ns	entr1
1523	ENSMUST00000106000	0.495464	0.999875	ns	cd151
1524	ENSMUST00000182634	0.260009	0.999875	ns	gapdhs
1525	ENSMUST00000029806	0.441105	0.999875	ns	dapp1
1526	ENSMUST00000023830	0.369675	0.999875	ns	nus1
1527	ENSMUST00000137304	0.378104	0.999875	ns	mif4gd
1528	ENSMUST00000131721	0.449726	0.999875	ns	strn4
1529	ENSMUST00000034460	-0.404876	0.999875	ns	cog2
1530	B3_dup20237	-0.578494	0.999875	ns	NA
1531	ENSMUST00000072899	0.788504	0.999875	ns	cgnl1
1532	ENSMUST00000020004	-0.298552	0.999875	ns	asf1a
1533	MLT1L_dup246	-0.688782	0.999875	ns	NA
1534	ENSMUST00000054835	-0.47213	0.999875	ns	ercc8
1535	ENSMUST00000219826	0.291817	0.999875	ns	nt5c1b
1536	ENSMUST00000107372	0.487432	0.999875	ns	tnc
1537	ENSMUST00000106745	0.264808	0.999875	ns	stk33
1538	ENSMUST00000147323	0.628545	0.999875	ns	nt5c1b
1539	ENSMUST00000209517	-0.441024	0.999875	ns	plekha4
1540	ENSMUST00000219443	0.276303	0.999875	ns	arhgap5
1541	ENSMUST00000112320	-0.551529	0.999875	ns	spc25
1542	ENSMUST00000107381	0.289537	0.999875	ns	ttll13
1543	ENSMUST00000103021	0.514781	0.999875	ns	baiap2
1544	ENSMUST00000023231	-0.343155	0.999875	ns	gfus
1545	ENSMUST00000037906	-0.283598	0.999875	ns	tmem177
1546	ENSMUST00000220541	0.510634	0.999875	ns	pacs2
1547	ENSMUST00000095893	-0.23955	0.999875	ns	armt1
1548	ENSMUST00000235295	0.616694	0.999875	ns	1810055g02rik
1549	ENSMUST00000165569	0.282267	0.999875	ns	cby2
1550	ENSMUST00000118735	-0.81229	0.999875	ns	dnajc5b
1551	ENSMUST00000234928	-0.354781	0.999875	ns	nubp2
1552	ENSMUST00000042594	-0.917145	0.999875	ns	mlc1
1553	ENSMUST00000035154	-0.643187	0.999875	ns	1110059g10rik
1554	ENSMUST00000029549	-0.601959	0.999875	ns	tpm3
1555	ENSMUST00000102877	0.291366	0.999875	ns	spaca9
1556	ENSMUST00000108133	0.32079	0.999875	ns	smim8
1557	ENSMUST00000111867	0.477674	0.999875	ns	sufu
1558	ENSMUST00000106231	0.607636	0.999875	ns	baiap2
1559	ENSMUST00000154604	0.343526	0.999875	ns	catsper2
1560	ENSMUST00000092123	0.592916	0.999875	ns	epc2
1561	ENSMUST00000026583	0.345495	0.999875	ns	pnpla2
1562	ENSMUST00000154883	0.394177	0.999875	ns	tpi1
1563	ENSMUST00000025856	-0.476957	0.999875	ns	lrp5
1564	ENSMUST00000212964	-0.492103	0.999875	ns	zfp821
1565	ENSMUST00000020463	0.411908	0.999875	ns	ncln
1566	ENSMUST00000233319	0.275067	0.999875	ns	ranbp3
1567	ENSMUST00000155309	0.635669	0.999875	ns	tlcd4
1568	ENSMUST00000138703	-0.385677	0.999875	ns	pfkp
1569	ENSMUST00000061757	-0.618549	0.999875	ns	zfp62
1570	ENSMUST00000115750	0.202476	0.999875	ns	akap4
1571	ENSMUST00000008893	-0.473539	0.999875	ns	coro1b
1572	ENSMUST00000012612	0.478144	0.999875	ns	zmiz2
1573	Lx9_dup46235	0.308631	0.999875	ns	NA
1574	ENSMUST00000094646	0.446658	0.999875	ns	vps4b
1575	ENSMUST00000107764	-0.624151	0.999875	ns	hemgn
1576	ENSMUST00000029780	0.481433	0.999875	ns	ptbp2
1577	ENSMUST00000023507	-0.248385	0.999875	ns	gsk3b
1578	ENSMUST00000027502	-0.329639	0.999875	ns	atg4b
1579	ENSMUST00000110509	0.356442	0.999875	ns	katnal1
1580	ENSMUST00000125172	-0.279431	0.999875	ns	phb1
1581	ENSMUST00000058292	0.433078	0.999875	ns	rasef
1582	ENSMUST00000019978	-0.259318	0.999875	ns	slc22a16
1583	ENSMUST00000070189	-0.328126	0.999875	ns	lrguk
1584	ENSMUST00000080732	0.441642	0.999875	ns	zscan21
1585	ENSMUST00000113762	0.180204	0.999875	ns	odf2
1586	ENSMUST00000038073	0.181345	0.999875	ns	catsper2
1587	ENSMUST00000120594	0.274252	0.999875	ns	cadm2
1588	ENSMUST00000148550	0.367676	0.999875	ns	adcy10
1589	ENSMUST00000109553	0.615821	0.999875	ns	tef
1590	ENSMUST00000028982	-0.260854	0.999875	ns	sun5
1591	ENSMUST00000209019	0.254975	0.999875	ns	ggn
1592	ENSMUST00000029684	-0.526451	0.999875	ns	scamp3
1593	ENSMUST00000079421	-0.264656	0.999875	ns	daxx
1594	ENSMUST00000036880	-0.542038	0.999875	ns	cdk10
1595	ENSMUST00000221297	0.57657	0.999875	ns	lpin1
1596	ENSMUST00000115463	1.02704	0.999875	ns	eif4g1
1597	MTEb_dup10473	0.465215	0.999875	ns	NA
1598	ENSMUST00000237862	0.482459	0.999875	ns	ndufv1
1599	ENSMUST00000080353	-0.315904	0.999875	ns	ing2
1600	ENSMUST00000055792	-0.502455	0.999875	ns	d030056l22rik
1601	ENSMUST00000024974	-0.16882	0.999875	ns	hagh
1602	ENSMUST00000029722	0.187143	0.999875	ns	rps3a1
1603	ENSMUST00000039694	1.19362	0.999875	ns	stard3nl
1604	ENSMUST00000114572	0.496486	0.999875	ns	krba1
1605	ENSMUST00000085894	-0.244871	0.999875	ns	cfap45
1606	B3_dup133366	-0.45736	0.999875	ns	NA
1607	RMER1A_dup1093	0.272756	0.999875	ns	NA
1608	ENSMUST00000217661	0.344416	0.999875	ns	spata31h1
1609	ENSMUST00000183478	0.220274	0.999875	ns	rps13-ps1
1610	ENSMUST00000021792	-0.516264	0.999875	ns	mak
1611	ENSMUST00000052509	-0.553252	0.999875	ns	zfp771
1612	ENSMUST00000036236	-0.260871	0.999875	ns	pals2
1613	ENSMUST00000109878	-0.285381	0.999875	ns	rhbdd3
1614	ENSMUST00000172207	0.252667	0.999875	ns	psmd2
1615	ENSMUST00000058845	-1.49361	0.999875	ns	basp1
1616	Lx9_dup43427	-0.403809	0.999875	ns	NA
1617	ENSMUST00000188371	-0.401654	0.999875	ns	terf1
1618	ENSMUST00000102510	0.384604	0.999875	ns	prpf8
1619	ENSMUST00000116641	-0.33582	0.999875	ns	lmf1
1620	ENSMUST00000027215	-0.434274	0.999875	ns	tex30
1621	ENSMUST00000022765	-0.668828	0.999875	ns	rab2b
1622	ENSMUST00000038411	-0.482943	0.999875	ns	adat3
1623	ENSMUST00000210331	-0.393341	0.999875	ns	pfn5
1624	ENSMUST00000169006	-0.710417	0.999875	ns	gm16430
1625	ENSMUST00000231643	0.461586	0.999875	ns	ube2l3
1626	ENSMUST00000238782	-0.567617	0.999875	ns	cep126
1627	ENSMUST00000190708	-0.358632	0.999875	ns	1700017n19rik
1628	ENSMUST00000037011	0.310704	0.999875	ns	trim36
1629	ENSMUST00000053218	-0.433821	0.999875	ns	dact2
1630	ENSMUST00000113824	0.382349	0.999875	ns	clpx
1631	ENSMUST00000108267	-0.373744	0.999875	ns	lrriq4
1632	ENSMUST00000182902	-0.830249	0.999875	ns	atg7
1633	ENSMUST00000170334	0.464637	0.999875	ns	chkb
1634	ENSMUST00000033173	-0.51692	0.999875	ns	polr3e
1635	ENSMUST00000050273	0.231878	0.999875	ns	cox17
1636	ENSMUST00000230246	0.444876	0.999875	ns	NA
1637	ENSMUST00000212096	-0.601015	0.999875	ns	sin3b
1638	ENSMUST00000001116	0.523627	0.999875	ns	luzp1
1639	LTR79_dup346	-0.470888	0.999875	ns	NA
1640	ENSMUST00000111757	0.53027	0.999875	ns	tor1aip2
1641	ENSMUST00000134661	0.275912	0.999875	ns	knstrn
1642	ENSMUST00000226459	0.162771	0.999875	ns	dnajc15
1643	ENSMUST00000140685	-0.314692	0.999875	ns	glul
1644	ENSMUST00000038356	-0.290473	0.999875	ns	ube2q1
1645	ENSMUST00000034349	0.537902	0.999875	ns	nae1
1646	ENSMUST00000080123	0.176114	0.999875	ns	aldoart2
1647	ENSMUST00000049281	0.354239	0.999875	ns	fam53c
1648	ENSMUST00000136591	0.320589	0.999875	ns	dnajc21
1649	ENSMUST00000087566	-0.285918	0.999875	ns	aldoa
1650	ENSMUST00000082121	0.569643	0.999875	ns	glmn
1651	ENSMUST00000113495	-0.343059	0.999875	ns	taf9b
1652	ENSMUST00000105581	0.39932	0.999875	ns	ube2j2
1653	ENSMUST00000105332	-0.511404	0.999875	ns	lmnb2
1654	ENSMUST00000114783	-0.38945	0.999875	ns	hadhb
1655	ENSMUST00000167926	0.32482	0.999875	ns	acot7
1656	ENSMUST00000004622	-0.569721	0.999875	ns	gab2
1657	ENSMUST00000234736	0.277225	0.999875	ns	ccdc178
1658	ENSMUST00000136740	0.413326	0.999875	ns	myo9a
1659	ENSMUST00000212937	0.382741	0.999875	ns	ankrd11
1660	ENSMUST00000166668	-0.682204	0.999875	ns	vwa3a
1661	ENSMUST00000205058	-0.479651	0.999875	ns	bc049715
1662	ENSMUST00000041008	0.499511	0.999875	ns	fntb
1663	ENSMUST00000093914	0.281576	0.999875	ns	trim80
1664	ENSMUST00000238672	0.413417	0.999875	ns	rab3il1
1665	ENSMUST00000127128	0.494927	0.999875	ns	pold3
1666	ENSMUST00000032561	0.428765	0.999875	ns	vasp
1667	ENSMUST00000080860	0.486619	0.999875	ns	ccdc28a
1668	ENSMUST00000039674	-0.586677	0.999875	ns	pknox2
1669	ENSMUST00000057718	0.248157	0.999875	ns	prr30
1670	ENSMUST00000105357	0.394513	0.999875	ns	reep6
1671	ENSMUST00000133553	0.403459	0.999875	ns	mrps11
1672	ENSMUST00000102929	-0.208354	0.999875	ns	tdrd7
1673	ENSMUST00000228554	0.346545	0.999875	ns	nudt18
1674	ENSMUST00000004097	-0.597046	0.999875	ns	cux1
1675	ENSMUST00000104926	-0.222298	0.999875	ns	fam170b
1676	ENSMUST00000188011	-0.314659	0.999875	ns	gm20852
1677	ENSMUST00000176834	-0.616823	0.999875	ns	srsf2
1678	ENSMUST00000102591	0.541777	0.999875	ns	tmem234
1679	ENSMUST00000207389	-0.458479	0.999875	ns	pet100
1680	ENSMUST00000235142	0.739	0.999875	ns	atad1
1681	ENSMUST00000108612	-0.327782	0.999875	ns	eif5a
1682	ENSMUST00000136471	0.392484	0.999875	ns	gpbp1
1683	ENSMUST00000171925	0.495778	0.999875	ns	abhd14a
1684	ENSMUST00000198901	-0.288034	0.999875	ns	il31
1685	ENSMUST00000077385	0.495148	0.999875	ns	fiz1
1686	ENSMUST00000231173	-0.468535	0.999875	ns	tmbim6
1687	ENSMUST00000109709	0.350252	0.999875	ns	1700003f12rik
1688	ENSMUST00000073572	-0.269138	0.999875	ns	mtx1
1689	ENSMUST00000034277	-0.638465	0.999875	ns	emc8
1690	ENSMUST00000070326	0.294574	0.999875	ns	ttk
1691	ENSMUST00000067784	-0.415117	0.999875	ns	cdh24
1692	ENSMUST00000076671	0.444696	0.999875	ns	cldn34b2
1693	ENSMUST00000161758	-0.448756	0.999875	ns	dcaf1
1694	ENSMUST00000235412	-0.710768	0.999875	ns	atad1
1695	L1_Mur3_dup8055	-0.629958	0.999875	ns	NA
1696	ENSMUST00000049411	-0.293014	0.999875	ns	apex1
1697	ENSMUST00000231086	-0.278585	0.999875	ns	NA
1698	LTRIS2_dup324	-0.57807	0.999875	ns	NA
1699	B3_dup105734	-0.39487	0.999875	ns	NA
1700	ENSMUST00000030051	1.77572	0.999875	ns	txn1
1701	ENSMUST00000214923	-0.311823	0.999875	ns	rbm7
1702	ENSMUST00000031628	0.396531	0.999875	ns	ptcd1
1703	ENSMUST00000055117	-0.47185	0.999875	ns	lemd2
1704	ENSMUST00000182589	-0.748051	0.999875	ns	plce1
1705	ENSMUST00000168579	0.471983	0.999875	ns	slc16a3
1706	ENSMUST00000152993	-0.56359	0.999875	ns	atp5if1
1707	ENSMUST00000045372	-0.180044	0.999875	ns	bpgm
1708	ENSMUST00000154469	0.407447	0.999875	ns	abhd11
1709	ENSMUST00000046038	-0.30523	0.999875	ns	slc25a28
1710	ENSMUST00000137060	0.645636	0.999875	ns	ccdc157
1711	ENSMUST00000170757	0.566938	0.999875	ns	c2cd2
1712	ENSMUST00000002305	-0.571806	0.999875	ns	kdm7a
1713	ENSMUST00000176216	0.474469	0.999875	ns	cux1
1714	ENSMUST00000125977	0.504506	0.999875	ns	psmf1
1715	ENSMUST00000201877	-0.616276	0.999875	ns	hsph1
1716	ENSMUST00000039161	-0.24717	0.999875	ns	thyn1
1717	ENSMUST00000079368	-0.229262	0.999875	ns	adam1b
1718	ENSMUST00000105355	0.376992	0.999875	ns	reep6
1719	ENSMUST00000118703	0.523726	0.999875	ns	cdip1
1720	ENSMUST00000160285	0.217478	0.999875	ns	dnai3
1721	ENSMUST00000163991	0.197735	0.999875	ns	smpd5
1722	ENSMUST00000205671	0.451355	0.999875	ns	zfp626
1723	ENSMUST00000130534	0.529556	0.999875	ns	dnajb13
1724	ENSMUST00000037275	0.729816	0.999875	ns	ccdc15
1725	ENSMUST00000029694	-0.440244	0.999875	ns	arhgef2
1726	ENSMUST00000048374	0.383893	0.999875	ns	cip2a
1727	ENSMUST00000114634	0.505841	0.999875	ns	boc
1728	ENSMUST00000112707	0.219868	0.999875	ns	lrrc8b
1729	ENSMUST00000119407	0.240737	0.999875	ns	tmem30c
1730	ENSMUST00000235865	0.488745	0.999875	ns	oga
1731	ENSMUST00000104942	0.505612	0.999875	ns	ak157302
1732	ENSMUST00000031726	-0.289813	0.999875	ns	gnb2
1733	ENSMUST00000193487	0.768567	0.999875	ns	fabp9
1734	ENSMUST00000181716	-1.27013	0.999875	ns	tspan18
1735	ENSMUST00000003219	-0.484579	0.999875	ns	cnot11
1736	ENSMUST00000150641	-0.708897	0.999875	ns	prpf40b
1737	ENSMUST00000056991	-0.164269	0.999875	ns	spata46
1738	ENSMUST00000029783	0.650565	0.999875	ns	snx27
1739	ENSMUST00000134332	0.327224	0.999875	ns	spata20
1740	ENSMUST00000106108	-0.388271	0.999875	ns	zmym4
1741	ENSMUST00000066052	-0.705079	0.999875	ns	3110082i17rik
1742	ENSMUST00000094712	-0.639653	0.999875	ns	tmem35b
1743	ENSMUST00000155003	0.470694	0.999875	ns	vamp4
1744	ENSMUST00000193074	-0.470429	0.999875	ns	enah
1745	ENSMUST00000166171	0.312612	0.999875	ns	NA
1746	ENSMUST00000163544	-0.564346	0.999875	ns	speer1i
1747	ENSMUST00000214510	0.542242	0.999875	ns	vps11
1748	ENSMUST00000008957	0.234308	0.999875	ns	tppp2
1749	ENSMUST00000027741	0.297681	0.999875	ns	xpr1
1750	ENSMUST00000040005	0.372953	0.999875	ns	alkbh3
1751	ENSMUST00000048402	-0.25911	0.999875	ns	spata7
1752	ENSMUST00000139721	0.514497	0.999875	ns	fbxw9
1753	ENSMUST00000117222	0.394144	0.999875	ns	gemin7
1754	ENSMUST00000106153	0.22533	0.999875	ns	ssx2ip
1755	ENSMUST00000000727	-0.446466	0.999875	ns	rab5b
1756	ENSMUST00000115242	-0.532325	0.999875	ns	ahcyl2
1757	ENSMUST00000121142	0.464943	0.999875	ns	r3hcc1
1758	ENSMUST00000145446	0.478462	0.999875	ns	fcmr
1759	ENSMUST00000109354	-0.416795	0.999875	ns	npm1
1760	ENSMUST00000019075	0.543971	0.999875	ns	natd1
1761	L1MC4_dup3564	0.512255	0.999875	ns	NA
1762	ENSMUST00000222821	-0.177295	0.999875	ns	ift43
1763	ENSMUST00000196981	-0.4846	0.999875	ns	lrrfip2
1764	ENSMUST00000233884	0.337252	0.999875	ns	tcp10c
1765	ENSMUST00000024957	0.207248	0.999875	ns	pigf
1766	ENSMUST00000044166	0.627195	0.999875	ns	cdc40
1767	ENSMUST00000109768	0.501332	0.999875	ns	trmt1
1768	ENSMUST00000027979	-0.865306	0.999875	ns	uhmk1
1769	ENSMUST00000190108	0.80613	0.999875	ns	nemp2
1770	ENSMUST00000106370	0.499633	0.999875	ns	mettl23
1771	ENSMUST00000121444	0.516503	0.999875	ns	lrrc43
1772	ENSMUST00000030248	0.282928	0.999875	ns	dynlt5
1773	ENSMUST00000137963	0.21429	0.999875	ns	mroh4
1774	ENSMUST00000052135	-0.303183	0.999875	ns	rbbp6
1775	ENSMUST00000184703	-0.403203	0.999875	ns	dusp13b
1776	ENSMUST00000199318	0.672381	0.999875	ns	oaz3
1777	ENSMUST00000217684	-0.389912	0.999875	ns	fam228b
1778	ENSMUST00000081026	0.367046	0.999875	ns	h3f3a
1779	ENSMUST00000051139	-0.205655	0.999875	ns	rsbn1
1780	ENSMUST00000098109	0.393326	0.999875	ns	pigo
1781	ENSMUST00000169241	-0.280693	0.999875	ns	tor1aip1
1782	ENSMUST00000183952	-0.432471	0.999875	ns	tmem185b
1783	ENSMUST00000220035	0.563356	0.999875	ns	ppp2r5e
1784	ORR1B2_dup7303	-0.975148	0.999875	ns	NA
1785	ENSMUST00000054786	-0.211208	0.999875	ns	igbp1b
1786	ENSMUST00000106498	0.339681	0.999875	ns	pomgnt1
1787	ENSMUST00000109831	-0.29032	0.999875	ns	clgn
1788	ENSMUST00000027067	-1.76645	0.999875	ns	gsta3
1789	MLT1A1_dup1817	0.234537	0.999875	ns	NA
1790	ENSMUST00000032766	-0.293508	0.999875	ns	rhcg
1791	ENSMUST00000043907	0.464966	0.999875	ns	mrps34
1792	ENSMUST00000038627	0.204135	0.999875	ns	zfp91
1793	ENSMUST00000065167	0.385933	0.999875	ns	grk3
1794	ENSMUST00000190116	0.252796	0.999875	ns	thap4
1795	ENSMUST00000031935	0.180921	0.999875	ns	prss59
1796	ENSMUST00000124482	-0.338512	0.999875	ns	mrpl17
1797	ENSMUST00000215668	0.345823	0.999875	ns	4930550c14rik
1798	ENSMUST00000043359	0.261181	0.999875	ns	smarca5
1799	ENSMUST00000200267	-0.372005	0.999875	ns	fam220a
1800	ENSMUST00000209117	-0.25923	0.999875	ns	zfand6
1801	ENSMUST00000062182	-0.303765	0.999875	ns	gm4787
1802	ENSMUST00000234711	0.59689	0.999875	ns	bc004004
1803	ENSMUST00000144578	0.405895	0.999875	ns	zfp128
1804	ENSMUST00000049927	0.380653	0.999875	ns	NA
1805	ENSMUST00000113038	0.573011	0.999875	ns	uhrf1
1806	ENSMUST00000068519	0.618911	0.999875	ns	susd6
1807	ENSMUST00000160664	0.347074	0.999875	ns	ppp4r1
1808	ENSMUST00000026858	0.534438	0.999875	ns	plk4
1809	ENSMUST00000236217	0.457292	0.999875	ns	fau
1810	ENSMUST00000028580	-0.273106	0.999875	ns	ccdc34
1811	ENSMUST00000014684	-0.649127	0.999875	ns	u2af1
1812	ENSMUST00000055213	-0.615279	0.999875	ns	meaf6
1813	ENSMUST00000082026	0.443889	0.999875	ns	dennd4c
1814	ENSMUST00000103133	-0.448127	0.999875	ns	smarce1
1815	ENSMUST00000033720	-1.06209	0.999875	ns	rbbp7
1816	ENSMUST00000019911	0.419652	0.999875	ns	hdac2
1817	ENSMUST00000122424	0.515021	0.999875	ns	fam20b
1818	ENSMUST00000184970	-0.531841	0.999875	ns	nxf1
1819	ENSMUST00000029833	0.217943	0.999875	ns	lrriq3
1820	ENSMUST00000065353	0.350704	0.999875	ns	yap1
1821	ENSMUST00000038010	0.578057	0.999875	ns	glt6d1
1822	ENSMUST00000109855	-0.192456	0.999875	ns	ankrd48
1823	PB1D10_dup51204	-0.483066	0.999875	ns	NA
1824	ENSMUST00000135582	0.578315	0.999875	ns	dmap1
1825	ENSMUST00000211765	-0.613375	0.999875	ns	nucb1
1826	ENSMUST00000130349	1.13025	0.999875	ns	prdx4
1827	ENSMUST00000189427	-0.910279	0.999875	ns	mgat5
1828	ENSMUST00000124334	-0.390224	0.999875	ns	mus81
1829	ENSMUST00000105813	0.338223	0.999875	ns	mul1
1830	B1_Mus1_dup93034	0.686246	0.999875	ns	NA
1831	ENSMUST00000058440	0.447915	0.999875	ns	dnah10
1832	ENSMUST00000109670	-0.553555	0.999875	ns	ncoa6
1833	ENSMUST00000227638	-0.337585	0.999875	ns	diaph3
1834	ENSMUST00000035925	0.419814	0.999875	ns	slc7a6os
1835	ENSMUST00000235567	0.48107	0.999875	ns	dnah8
1836	ENSMUST00000058615	-0.270236	0.999875	ns	cir1
1837	ENSMUST00000210529	0.322464	0.999875	ns	tex53
1838	ENSMUST00000196282	-0.440639	0.999875	ns	zcchc8
1839	ENSMUST00000091879	0.372774	0.999875	ns	zfp942
1840	ENSMUST00000043380	-0.24534	0.999875	ns	catsper1
1841	ENSMUST00000131613	0.53918	0.999875	ns	mtfr1l
1842	ENSMUST00000060895	-0.369439	0.999875	ns	ugp2
1843	ENSMUST00000047005	0.165633	0.999875	ns	spata16
1844	ENSMUST00000033540	0.474246	0.999875	ns	vbp1
1845	ENSMUST00000049744	-0.354679	0.999875	ns	mplkip
1846	ENSMUST00000215933	0.486841	0.999875	ns	cox7a2
1847	ENSMUST00000107485	0.338824	0.999875	ns	msl1
1848	ENSMUST00000030039	0.503714	0.999875	ns	fmn2
1849	ENSMUST00000093162	0.494329	0.999875	ns	atxn1l
1850	ENSMUST00000141448	-0.629264	0.999875	ns	hook1
1851	ENSMUST00000070649	0.352346	0.999875	ns	ccdc70
1852	ENSMUST00000181163	-0.263068	0.999875	ns	gm20865
1853	ENSMUST00000127944	0.487946	0.999875	ns	dlgap4
1854	ENSMUST00000032891	-0.435922	0.999875	ns	smg1
1855	ENSMUST00000000895	-0.656899	0.999875	ns	necab3
1856	ENSMUST00000028800	-0.622388	0.999875	ns	adissp
1857	ENSMUST00000020113	-0.447641	0.999875	ns	poc1b
1858	ENSMUST00000045897	0.474103	0.999875	ns	ptma
1859	ENSMUST00000164965	-0.34607	0.999875	ns	iqcf1
1860	ENSMUST00000170653	0.445402	0.999875	ns	arhgef2
1861	ENSMUST00000065304	-0.238381	0.999875	ns	rtn3
1862	ENSMUST00000123807	0.389156	0.999875	ns	aste1
1863	ENSMUST00000221360	0.751441	0.999875	ns	lrrc9
1864	RLTR13B1_dup873	-0.636002	0.999875	ns	NA
1865	ENSMUST00000025910	0.372835	0.999875	ns	bad
1866	ENSMUST00000030323	-0.209893	0.999875	ns	cfap107
1867	ENSMUST00000062802	-0.389371	0.999875	ns	lyrm2
1868	ENSMUST00000208593	0.318168	0.999875	ns	btbd16
1869	ENSMUST00000007602	-0.448234	0.999875	ns	m6pr
1870	ENSMUST00000194632	-0.658456	0.999875	ns	qsox1
1871	ENSMUST00000094327	0.305667	0.999875	ns	lrrc43
1872	ENSMUST00000110149	-0.506966	0.999875	ns	eif1ad2
1873	ENSMUST00000062678	-0.315855	0.999875	ns	rrp1
1874	ENSMUST00000143184	0.483186	0.999875	ns	mettl23
1875	ENSMUST00000010434	-0.475647	0.999875	ns	ai597479
1876	ENSMUST00000118613	-0.203958	0.999875	ns	uqcc2
1877	ENSMUST00000018337	-0.481414	0.999875	ns	cdc73
1878	ENSMUST00000147238	0.741524	0.999875	ns	rnf19b
1879	ENSMUST00000034521	0.268815	0.999875	ns	jhy
1880	ENSMUST00000004137	1.28047	0.999875	ns	gstm7
1881	ENSMUST00000198808	-0.361287	0.999875	ns	odf2l
1882	ENSMUST00000209010	0.399232	0.999875	ns	elavl1
1883	ENSMUST00000236140	0.193457	0.999875	ns	dnah8
1884	ENSMUST00000160722	-0.646433	0.999875	ns	iftap
1885	ENSMUST00000031696	0.493714	0.999875	ns	asb15
1886	ENSMUST00000029023	-0.1657	0.999875	ns	cimip1
1887	ENSMUST00000164751	0.420353	0.999875	ns	cep290
1888	ENSMUST00000037539	0.766594	0.999875	ns	eva1c
1889	ENSMUST00000136026	-0.219342	0.999875	ns	syce2
1890	ENSMUST00000106129	0.684603	0.999875	ns	d7ertd443e
1891	ENSMUST00000091429	0.242426	0.999875	ns	hacd1
1892	ENSMUST00000046174	1.55346	0.999875	ns	cldn11
1893	ENSMUST00000098817	-0.225245	0.999875	ns	vps37a
1894	ENSMUST00000028293	0.347873	0.999875	ns	entr1
1895	ENSMUST00000229941	-0.314865	0.999875	ns	NA
1896	ENSMUST00000144496	0.275263	0.999875	ns	crem
1897	ENSMUST00000218339	0.35364	0.999875	ns	nt5c1b
1898	ENSMUST00000106436	0.327659	0.999875	ns	kif2c
1899	ENSMUST00000154492	0.612202	0.999875	ns	ift88
1900	ENSMUST00000033012	0.27903	0.999875	ns	copb1
1901	ENSMUST00000145706	0.494747	0.999875	ns	slx4
1902	ENSMUST00000110361	0.371546	0.999875	ns	ywhaz
1903	ENSMUST00000172572	-0.293561	0.999875	ns	scnm1
1904	ENSMUST00000166972	0.39278	0.999875	ns	ap2a1
1905	ENSMUST00000064862	-0.433806	0.999875	ns	ceacam2
1906	ENSMUST00000214786	-0.211051	0.999875	ns	spa17
1907	ENSMUST00000038830	-0.350177	0.999875	ns	1110059e24rik
1908	ENSMUST00000114037	-0.460212	0.999875	ns	son
1909	ENSMUST00000227633	0.705267	0.999875	ns	gfra2
1910	ENSMUST00000131668	-0.513809	0.999875	ns	rusc2
1911	ENSMUST00000076052	-0.509561	0.999875	ns	prcp
1912	ENSMUST00000018744	-0.2872	0.999875	ns	shmt1
1913	ENSMUST00000222375	0.360514	0.999875	ns	eif5
1914	ENSMUST00000063817	0.493995	0.999875	ns	cebpzos
1915	ENSMUST00000107509	-0.282728	0.999875	ns	zpbp2
1916	ENSMUST00000161310	-0.19316	0.999875	ns	spag16
1917	ENSMUST00000123141	0.305124	0.999875	ns	mex3d
1918	ORR1E_dup18904	-0.58492	0.999875	ns	NA
1919	ENSMUST00000183187	0.287771	0.999875	ns	tktl2
1920	ENSMUST00000197849	0.267713	0.999875	ns	myl10
1921	ENSMUST00000009039	-0.281077	0.999875	ns	rpl30
1922	ENSMUST00000053293	-0.369924	0.999875	ns	zscan12
1923	ENSMUST00000025208	-0.18007	0.999875	ns	dnajc18
1924	MT2B1_dup7182	-0.352841	0.999875	ns	NA
1925	ENSMUST00000194461	-0.691422	0.999875	ns	NA
1926	ENSMUST00000166938	0.470413	0.999875	ns	immt
1927	ENSMUST00000140438	-0.33083	0.999875	ns	mrps25
1928	ENSMUST00000169068	-0.436263	0.999875	ns	tex264
1929	ENSMUST00000076431	0.297087	0.999875	ns	pmpca
1930	ENSMUST00000129385	-0.375486	0.999875	ns	nol4l
1931	ENSMUST00000112677	0.185616	0.999875	ns	brdt
1932	ENSMUST00000079496	-0.158505	0.999875	ns	ube2s
1933	Charlie5_dup1350	-0.53096	0.999875	ns	NA
1934	ENSMUST00000235390	0.239474	0.999875	ns	dnah8
1935	ENSMUST00000060500	0.512346	0.999875	ns	eif5a2
1936	ENSMUST00000077037	0.248108	0.999875	ns	pcbp2
1937	ENSMUST00000003529	-0.569431	0.999875	ns	paf1
1938	ENSMUST00000072847	0.17506	0.999875	ns	rnf138
1939	ENSMUST00000066478	0.269574	0.999875	ns	ttc16
1940	ENSMUST00000228505	1.00941	0.999875	ns
1941	ENSMUST00000043214	0.943536	0.999875	ns	rac2
1942	ENSMUST00000108068	0.23924	0.999875	ns	ubap2
1943	ENSMUST00000109127	-0.276963	0.999875	ns	lmbr1l
1944	ENSMUST00000020550	-0.168976	0.999875	ns	cdc34
1945	ENSMUST00000237630	0.547993	0.999875	ns	bloc1s2
1946	ENSMUST00000106588	0.342453	0.999875	ns	rps15a
1947	ENSMUST00000034896	-0.510755	0.999875	ns	mto1
1948	ENSMUST00000068879	0.565958	0.999875	ns	rsbn1
1949	ENSMUST00000113910	-0.515123	0.999875	ns	pigp
1950	ENSMUST00000195628	0.304885	0.999875	ns	prkcq
1951	ENSMUST00000041231	0.177488	0.999875	ns	psme4
1952	ENSMUST00000001480	0.30779	0.999875	ns	npepps
1953	ENSMUST00000097529	0.306924	0.999875	ns	acbd6
1954	ENSMUST00000038644	-0.158426	0.999875	ns	rangrf
1955	ENSMUST00000046534	0.470125	0.999875	ns	tbl3
1956	ENSMUST00000163946	0.290675	0.999875	ns	1110065p20rik
1957	ENSMUST00000109950	-0.16968	0.999875	ns	sin3b
1958	ENSMUST00000098135	-0.236546	0.999875	ns	rbmxl2
1959	ENSMUST00000047627	0.224087	0.999875	ns	gpbp1
1960	ENSMUST00000147345	0.30227	0.999875	ns	mmadhc
1961	ENSMUST00000003908	-0.497514	0.999875	ns	mast2
1962	ENSMUST00000107156	-0.57544	0.999875	ns	lsm12
1963	ENSMUST00000004173	0.317462	0.999875	ns	cdip1
1964	MT2A_dup9367	0.517546	0.999875	ns	NA
1965	ENSMUST00000142472	-0.681459	0.999875	ns	tcam1
1966	MIRc_dup11935	0.508298	0.999875	ns	NA
1967	ENSMUST00000025101	-0.236853	0.999875	ns	dync2li1
1968	ENSMUST00000102496	0.56878	0.999875	ns	lrrc57
1969	ENSMUST00000054815	0.401285	0.999875	ns	ppp1r13b
1970	ENSMUST00000038080	-0.420292	0.999875	ns	fer
1971	ENSMUST00000134862	0.581464	0.999875	ns	rnf44
1972	ENSMUST00000116527	-1.10413	0.999875	ns	bex4
1973	ENSMUST00000127270	-0.532851	0.999875	ns	rpl23a
1974	ENSMUST00000023213	0.243606	0.999875	ns	hgh1
1975	ENSMUST00000151477	-0.271479	0.999875	ns	tnrc18
1976	ENSMUST00000099414	0.415793	0.999875	ns	zfp955b
1977	ENSMUST00000047721	-0.573367	0.999875	ns	rrp9
1978	ENSMUST00000075552	-0.586933	0.999875	ns	cyp2a12
1979	ENSMUST00000109226	-0.328189	0.999875	ns	pelo
1980	ENSMUST00000030771	-0.225975	0.999875	ns	dnajc2
1981	ENSMUST00000195014	0.36355	0.999875	ns	ssr2
1982	ENSMUST00000025142	0.501559	0.999875	ns	esco1
1983	ENSMUST00000101253	-0.233431	0.999875	ns	NA
1984	MTEa_dup1294	-0.881026	0.999875	ns	NA
1985	ENSMUST00000232263	0.34281	0.999875	ns	senp2
1986	ENSMUST00000201498	-0.602765	0.999875	ns	NA
1987	ENSMUST00000023064	-0.268241	0.999875	ns	cby1
1988	ENSMUST00000013882	0.250476	0.999875	ns	crbn
1989	ENSMUST00000028282	0.45837	0.999875	ns	brd3
1990	ENSMUST00000052832	-0.16597	0.999875	ns	micos13
1991	ENSMUST00000090174	-0.366387	0.999875	ns	zfyve19
1992	ENSMUST00000130145	0.453114	0.999875	ns	smg6
1993	ENSMUST00000036025	0.314478	0.999875	ns	ccdc93
1994	ENSMUST00000173078	-0.376132	0.999875	ns	otud4
1995	ENSMUST00000182886	-0.443137	0.999875	ns	sec31a
1996	ENSMUST00000155827	-0.477645	0.999875	ns	dnd1
1997	ENSMUST00000008733	0.197095	0.999875	ns	dnajb6
[truncated: 10,112 more rows]

## Sheet: DESeq2_ES_TENT5CDCATvsWT
Extended Data Table 1, differential RNA accumulation.
Differential transcript accumulation between elongated spermatids of Tent5c dcat/dcat and wt/wt mice. Output from DESeq2 analysis (Bioconductor package, Love et al., 2014).
	contig	FC_ES_dCAT_ES_WT	padj_ES_dCAT_ES_WT	DEG_ES_dCAT_ES_WT	mgi_symbol
1	ENSMUST00000047368	3.33265	0.0622597	ns	mnd1
2	ENSMUST00000136331	1.42586	0.999906	ns	tor1aip1
3	B4A_dup6413	4.86368	0.999906	ns	NA
4	ENSMUST00000029567	1.41535	0.999906	ns	gask1b
5	ENSMUST00000048698	-1.83544	0.999906	ns	taf6
6	ORR1B1_dup2496	-1.46907	0.999906	ns	NA
7	ENSMUST00000170335	1.09066	0.999906	ns
8	ENSMUST00000191549	4.15115	0.999906	ns	nek7
9	MLT1F1_dup109	3.29339	0.999906	ns	NA
10	ENSMUST00000041569	-0.673864	0.999906	ns	ccdc113
11	RLTR20A2B_MM_dup369	2.32588	0.999906	ns	NA
12	ENSMUST00000217538	-1.35879	0.999906	ns	dscaml1
13	ENSMUST00000111467	1.83278	0.999906	ns	mtch2
14	RMER1A_dup756	-1.8408	0.999906	ns	NA
15	ENSMUST00000151737	2.2934	0.999906	ns	fbxo36
16	ENSMUST00000050785	-1.09581	0.999906	ns	lcn2
17	ENSMUST00000170400	1.67902	0.999906	ns	NA
18	ENSMUST00000164026	2.01331	0.999906	ns	gml
19	B1_Mur2_dup4354	-2.38665	0.999906	ns	NA
20	ENSMUST00000024976	-1.74194	0.999906	ns	spsb3
21	ENSMUST00000142736	1.57652	0.999906	ns	tbrg1
22	ENSMUST00000026991	-3.46287	0.999906	ns	faf2
23	ENSMUST00000200482	-2.14277	0.999906	ns	tmigd3
24	ENSMUST00000026135	-0.887627	0.999906	ns	aspscr1
25	ENSMUST00000181549	-2.20099	0.999906	ns	gm20854
26	ENSMUST00000208602	-1.04224	0.999906	ns	qrich2
27	ENSMUST00000154883	0.974479	0.999906	ns	tpi1
28	ENSMUST00000204827	-2.93199	0.999906	ns	fancd2
29	ENSMUST00000108592	1.51449	0.999906	ns	gabarap
30	MLT2C2_dup532	-1.68714	0.999906	ns	NA
31	ENSMUST00000027738	1.11165	0.999906	ns	tor1aip1
32	ENSMUST00000054173	0.964938	0.999906	ns	phospho1
33	ENSMUST00000075853	0.957341	0.999906	ns	cks2
34	ENSMUST00000219197	2.46137	0.999906	ns	pals1
35	ENSMUST00000226735	-2.50317	0.999906	ns	gmpr2
36	ENSMUST00000094646	2.2261	0.999906	ns	vps4b
37	ENSMUST00000130643	-0.79674	0.999906	ns	srpk1
38	ENSMUST00000000608	0.912268	0.999906	ns	gm2a
39	MTD_dup22251	-0.61163	0.999906	ns	NA
40	ENSMUST00000039048	-1.39679	0.999906	ns	1810055g02rik
41	ENSMUST00000105849	1.13687	0.999906	ns	luzp1
42	ENSMUST00000229441	-1.22779	0.999906	ns	elfn2
43	ENSMUST00000072119	-0.857784	0.999906	ns	ccnb1
44	ENSMUST00000142148	1.68077	0.999906	ns	peds1
45	ENSMUST00000029568	1.82669	0.999906	ns	tmem144
46	ENSMUST00000146794	1.45075	0.999906	ns	prss45
47	L1VL2_dup258	-2.074	0.999906	ns	NA
48	ENSMUST00000156503	1.2539	0.999906	ns	uqcrq
49	ENSMUST00000161769	3.25635	0.999906	ns	hnrnpu
50	ENSMUST00000171401	1.12825	0.999906	ns	spata31h1
51	ENSMUST00000050581	1.37908	0.999906	ns
52	ENSMUST00000113051	-2.40676	0.999906	ns	shroom3
53	ENSMUST00000028511	1.40298	0.999906	ns	mtx2
54	ENSMUST00000028800	-1.10705	0.999906	ns	adissp
55	ENSMUST00000016081	-1.24939	0.999906	ns	macroh2a1
56	RLTR10A_dup614	1.51219	0.999906	ns	NA
57	ENSMUST00000197238	-0.923964	0.999906	ns	ccna1
58	ENSMUST00000177908	-1.93323	0.999906	ns	cfap73
59	ENSMUST00000048560	-1.26246	0.999906	ns	kank3
60	ENSMUST00000020375	0.987734	0.999906	ns	rab3ip
61	ENSMUST00000233995	1.22929	0.999906	ns	atp6v1e2
62	ENSMUST00000025064	-1.96996	0.999906	ns	pdzph1
63	ENSMUST00000184571	1.63253	0.999906	ns	NA
64	ENSMUST00000028852	3.12652	0.999906	ns	mrps5
65	ENSMUST00000044828	2.72711	0.999906	ns	lgr6
66	ENSMUST00000104962	-0.927052	0.999906	ns	fem1al
67	B4_dup51927	1.08108	0.999906	ns	NA
68	ENSMUST00000200889	-1.95924	0.999906	ns	zfp433
69	ENSMUST00000021297	-0.754052	0.999906	ns	lsm12
70	ENSMUST00000033498	-1.32847	0.999906	ns	timm17b
71	ENSMUST00000176102	1.99321	0.999906	ns	zbtb25
72	ENSMUST00000036383	-0.567847	0.999906	ns	dnali1
73	ENSMUST00000082419	0.863898	0.999906	ns	mt-nd6
74	ENSMUST00000127793	1.32366	0.999906	ns	uba52
75	B4A_dup32533	-1.37558	0.999906	ns	NA
76	ENSMUST00000142788	1.50383	0.999906	ns	elp5
77	ENSMUST00000055425	2.60486	0.999906	ns	phtf1
78	ENSMUST00000031501	-2.35123	0.999906	ns	1700123k08rik
79	ENSMUST00000209935	1.36175	0.999906	ns	adam5
80	ENSMUST00000110149	-3.63943	0.999906	ns	eif1ad2
81	ENSMUST00000056078	-1.32806	0.999906	ns	mrps12
82	RMER15_dup2410	3.11028	0.999906	ns	NA
83	ENSMUST00000170260	2.34966	0.999906	ns	speer1g
84	ENSMUST00000209721	0.941467	0.999906	ns	pwwp2b
85	ENSMUST00000039694	-1.64323	0.999906	ns	stard3nl
86	ENSMUST00000081726	-2.73895	0.999906	ns	eya3
87	ENSMUST00000163566	-3.13806	0.999906	ns	gm6401
88	ENSMUST00000225899	1.84448	0.999906	ns	vps13a
89	ENSMUST00000187117	0.6951	0.999906	ns	gm29216
90	ENSMUST00000051810	-2.17321	0.999906	ns	plekha4
91	ENSMUST00000010682	1.18771	0.999906	ns	tsacc
92	ENSMUST00000125693	1.49184	0.999906	ns	pmpcb
93	ENSMUST00000198320	-0.926485	0.999906	ns	ccna1
94	ENSMUST00000216395	-1.81053	0.999906	ns	NA
95	ENSMUST00000129006	2.21823	0.999906	ns	tcea2
96	ENSMUST00000014614	1.05973	0.999906	ns	rnf166
97	ENSMUST00000015948	1.21137	0.999906	ns	med28
98	ENSMUST00000155827	-2.34825	0.999906	ns	dnd1
99	ENSMUST00000022429	-0.746195	0.999906	ns	arf4
100	ENSMUST00000113851	2.53856	0.999906	ns	nagk
101	ENSMUST00000236889	0.637517	0.999906	ns	kctd16
102	ENSMUST00000040182	-1.05237	0.999906	ns	ccdc88a
103	ENSMUST00000175726	2.30981	0.999906	ns	brd10
104	ENSMUST00000127348	-3.11504	0.999906	ns	gatb
105	ENSMUST00000024171	1.49116	0.999906	ns	stk31
106	ENSMUST00000177895	1.06173	0.999906	ns	sh3gl3
107	ENSMUST00000040402	-0.49768	0.999906	ns	ppp1r11
108	ENSMUST00000037489	0.803895	0.999906	ns	agpat1
109	ENSMUST00000032427	-0.902164	0.999906	ns	ints13
110	ENSMUST00000204895	2.38433	0.999906	ns	aup1
111	ENSMUST00000034261	-0.696629	0.999906	ns	insl3
112	ENSMUST00000145230	1.32439	0.999906	ns	adrm1
113	LTR33_dup1346	-1.18339	0.999906	ns	NA
114	ENSMUST00000148834	-1.3054	0.999906	ns	agbl3
115	ENSMUST00000188464	-0.550508	0.999906	ns	ms4a13
116	ENSMUST00000105912	-0.685203	0.999906	ns	wasf2
117	ENSMUST00000129709	0.922048	0.999906	ns	tcp10a
118	ORR1F_dup17802	-1.15072	0.999906	ns	NA
119	ENSMUST00000098088	1.50995	0.999906	ns	tmc5
120	ENSMUST00000080368	0.834663	0.999906	ns	atp8a2
121	ENSMUST00000133184	2.54159	0.999906	ns	dvl1
122	ENSMUST00000164904	0.791961	0.999906	ns	ubl3
123	ENSMUST00000026439	-2.28736	0.999906	ns	nabp2
124	ENSMUST00000006053	1.68687	0.999906	ns	smpd4
125	ENSMUST00000113682	1.93298	0.999906	ns	myg1
126	ENSMUST00000109834	1.24894	0.999906	ns	defb45
127	ENSMUST00000115529	1.12823	0.999906	ns	lypla1
128	ENSMUST00000203680	1.51927	0.999906	ns	igf2bp3
129	ENSMUST00000179353	1.41829	0.999906	ns	NA
130	ENSMUST00000076842	2.19603	0.999906	ns	rps2-ps10
131	ENSMUST00000207063	-0.549912	0.999906	ns	spcs2
132	ENSMUST00000152555	1.05952	0.999906	ns	scamp1
133	ENSMUST00000088010	1.83478	0.999906	ns	gtf3c2
134	ENSMUST00000121900	-1.15855	0.999906	ns	gm2012
135	ENSMUST00000147775	-0.949342	0.999906	ns	spmip10
136	ENSMUST00000106843	2.11415	0.999906	ns	smarcd2
137	ENSMUST00000030698	1.42741	0.999906	ns	stx12
138	ENSMUST00000174024	1.90248	0.999906	ns	csnk2b
139	ENSMUST00000159993	-1.08491	0.999906	ns	col22a1
140	ENSMUST00000145167	-1.69945	0.999906	ns	selenoi
141	ENSMUST00000222517	1.00299	0.999906	ns	ctsl
142	ENSMUST00000232814	1.02086	0.999906	ns	armc12
143	ENSMUST00000113154	-0.458376	0.999906	ns	tmsb15a
144	ENSMUST00000102497	0.819489	0.999906	ns	lrrc57
145	ENSMUST00000107071	2.51255	0.999906	ns	gm12695
146	ENSMUST00000021089	-1.53059	0.999906	ns	slc25a19
147	ENSMUST00000002350	-1.69104	0.999906	ns	ciao3
148	ENSMUST00000063683	-0.942767	0.999906	ns	tagap1
149	ENSMUST00000060417	-1.34536	0.999906	ns	trp53i13
150	ENSMUST00000103178	-1.24304	0.999906	ns	prkcz
151	ENSMUST00000187943	-0.934494	0.999906	ns	gm20809
152	ENSMUST00000223703	1.24592	0.999906	ns	epb41l3
153	ENSMUST00000039480	-2.98959	0.999906	ns	zswim4
154	ENSMUST00000223239	1.33142	0.999906	ns	ahsa1
155	ENSMUST00000121249	2.98044	0.999906	ns	tdrd1
156	ENSMUST00000025957	1.41271	0.999906	ns	dennd10
157	ENSMUST00000036340	1.66125	0.999906	ns	fancd2
158	ENSMUST00000107720	0.884905	0.999906	ns	stx17
159	ENSMUST00000092143	0.931733	0.999906	ns	msrb3
160	ENSMUST00000212968	1.30046	0.999906	ns	katnb1
161	ENSMUST00000166044	-1.45098	0.999906	ns	kif20a
162	ENSMUST00000109738	0.77775	0.999906	ns	rnaseh2a
163	ENSMUST00000236382	0.897124	0.999906	ns	atl3
164	ENSMUST00000232732	1.61546	0.999906	ns	mea1
165	ENSMUST00000008826	-0.9746	0.999906	ns	rpl10
166	ENSMUST00000100686	1.30993	0.999906	ns	ggnbp2
167	ENSMUST00000079724	-0.540419	0.999906	ns	hax1
168	ENSMUST00000098104	0.793525	0.999906	ns	cd72
169	ENSMUST00000080723	0.485853	0.999906	ns	tax1bp1
170	ENSMUST00000173168	1.80111	0.999906	ns	urb2
171	ENSMUST00000186864	0.724479	0.999906	ns	reep6
172	ENSMUST00000062893	1.00323	0.999906	ns	cenpe
173	ENSMUST00000151061	0.841165	0.999906	ns	atp6v0c
174	ENSMUST00000070850	-0.598773	0.999906	ns	ppp1r14b
175	ENSMUST00000051888	-1.3933	0.999906	ns	borcs6
176	MLTR11B_dup498	-1.04206	0.999906	ns	NA
177	ENSMUST00000126641	-1.08281	0.999906	ns	srsf10
178	ENSMUST00000186777	-1.34035	0.999906	ns	pfkfb2
179	ENSMUST00000003493	2.41068	0.999906	ns	prkcsh
180	B3_dup21882	1.36131	0.999906	ns	NA
181	ENSMUST00000063318	0.832306	0.999906	ns	slc16a7
182	ENSMUST00000176403	-0.721745	0.999906	ns	prss46
183	ENSMUST00000156719	1.07787	0.999906	ns	adam32
184	ENSMUST00000005607	-0.99091	0.999906	ns	asf1b
185	L1_Mur3_dup9546	-2.9486	0.999906	ns	NA
186	ENSMUST00000015486	1.30479	0.999906	ns	xk
187	ENSMUST00000035519	1.43366	0.999906	ns	otud7b
188	ENSMUST00000001566	1.15496	0.999906	ns	tubb5
189	RMER5_dup3562	1.46717	0.999906	ns	NA
190	ENSMUST00000236217	0.873813	0.999906	ns	fau
191	ENSMUST00000178948	-0.67842	0.999906	ns	tmem267
192	ENSMUST00000165630	-0.67748	0.999906	ns	tom1
193	ENSMUST00000056974	0.962084	0.999906	ns	foxo3
194	ENSMUST00000001247	-0.681745	0.999906	ns	rnf32
195	ENSMUST00000030456	-0.518499	0.999906	ns	nasp
196	L1MA4_dup5701	-1.21829	0.999906	ns	NA
197	ENSMUST00000103060	-1.54511	0.999906	ns	wipi1
198	ENSMUST00000121551	-0.871323	0.999906	ns	gm14983
199	ENSMUST00000218417	1.16393	0.999906	ns	nt5c1b
200	MER124_dup175	1.22463	0.999906	ns	NA
201	MLT1G1_dup64	1.59479	0.999906	ns	NA
202	ENSMUST00000169241	-0.550677	0.999906	ns	tor1aip1
203	ENSMUST00000208950	-1.168	0.999906	ns	pet100
204	ENSMUST00000040440	0.502742	0.999906	ns	calm2
205	ENSMUST00000078945	1.7147	0.999906	ns	grsf1
206	ENSMUST00000130832	-1.08595	0.999906	ns	wdr13
207	ENSMUST00000159649	-1.89294	0.999906	ns	trappc14
208	ENSMUST00000123976	-1.36493	0.999906	ns	borcs8
209	ENSMUST00000044373	2.3372	0.999906	ns	rfxap
210	ENSMUST00000123353	-1.54399	0.999906	ns	rhobtb3
211	ENSMUST00000004173	0.966359	0.999906	ns	cdip1
212	ENSMUST00000044005	2.0861	0.999906	ns	atf7ip2
213	ENSMUST00000087183	-0.887048	0.999906	ns	stk36
214	ENSMUST00000113513	1.06373	0.999906	ns	wdfy1
215	ENSMUST00000147561	2.8056	0.999906	ns	fam98c
216	ENSMUST00000198425	1.50801	0.999906	ns	dhx30
217	MER77_dup146	-1.01155	0.999906	ns	NA
218	ENSMUST00000042021	1.70474	0.999906	ns	tspyl5
219	ENSMUST00000194965	0.679443	0.999906	ns	smcp
220	B3_dup20237	-1.77132	0.999906	ns	NA
221	ENSMUST00000001451	0.778176	0.999906	ns	smg5
222	ENSMUST00000208049	-1.32625	0.999906	ns	aurkc
223	ENSMUST00000029838	1.14879	0.999906	ns	rpf1
224	ENSMUST00000086801	0.563584	0.999906	ns	rfx2
225	ENSMUST00000129745	1.97894	0.999906	ns	tcea2
226	ENSMUST00000029783	1.85409	0.999906	ns	snx27
227	ENSMUST00000163589	0.698563	0.999906	ns	bcl2l14
228	ENSMUST00000174595	0.904562	0.999906	ns	agpat1
229	ENSMUST00000032840	-0.857363	0.999906	ns	mrps11
230	ENSMUST00000144271	0.994375	0.999906	ns	rangrf
231	ENSMUST00000098786	-0.979058	0.999906	ns	cfap96
232	ENSMUST00000066475	1.07714	0.999906	ns	cers3
233	ENSMUST00000058593	2.40525	0.999906	ns	egflam
234	ENSMUST00000084953	-2.43285	0.999906	ns	mark3
235	ENSMUST00000053257	-1.79085	0.999906	ns	speer4b
236	ENSMUST00000137671	1.32761	0.999906	ns	frg2f1
237	ENSMUST00000167674	0.961562	0.999906	ns	aste1
238	ENSMUST00000204489	2.55611	0.999906	ns	cct7
239	ENSMUST00000128190	1.08757	0.999906	ns	tex30
240	ENSMUST00000046534	1.53692	0.999906	ns	tbl3
241	ENSMUST00000215775	1.23364	0.999906	ns	NA
242	ENSMUST00000030474	0.862812	0.999906	ns	nsun4
243	ENSMUST00000074072	1.00233	0.999906	ns	rps18-ps6
244	ENSMUST00000160893	-0.51092	0.999906	ns	r3hcc1l
245	ENSMUST00000219630	1.42332	0.999906	ns	nt5c1b
246	ENSMUST00000185556	-1.0331	0.999906	ns	gm44767
247	ENSMUST00000205927	1.35856	0.999906	ns	uri1
248	ENSMUST00000188231	0.49336	0.999906	ns	gm28661
249	ENSMUST00000205871	1.06537	0.999906	ns	rabac1
250	ENSMUST00000099145	0.784552	0.999906	ns	dlgap4
251	RMER10B_dup367	-1.41775	0.999906	ns	NA
252	ENSMUST00000106197	1.22334	0.999906	ns	arhgdia
253	ENSMUST00000099241	-1.10135	0.999906	ns	ccl28
254	ENSMUST00000113515	0.970586	0.999906	ns	wdfy1
255	ENSMUST00000167012	0.553269	0.999906	ns
256	ENSMUST00000146107	-0.581929	0.999906	ns	tex22
257	ENSMUST00000227076	-0.882132	0.999906	ns	serp2
258	ENSMUST00000123137	0.952932	0.999906	ns	erich2
259	ENSMUST00000156291	-1.02111	0.999906	ns	fen1
260	ENSMUST00000123339	-2.0048	0.999906	ns	ddx5
261	ENSMUST00000224625	-0.608931	0.999906	ns	fdft1
262	ENSMUST00000151763	0.933731	0.999906	ns
263	ENSMUST00000064420	1.70256	0.999906	ns	spdya
264	ENSMUST00000151372	-1.42465	0.999906	ns	icmt
265	ENSMUST00000067646	-2.12788	0.999906	ns	ilf3
266	ENSMUST00000124478	1.30239	0.999906	ns	drap1
267	ENSMUST00000133861	1.14505	0.999906	ns	mprip
268	MLT1A1_dup944	-1.91522	0.999906	ns	NA
269	ENSMUST00000054963	0.785727	0.999906	ns	fdft1
270	ENSMUST00000020284	1.87875	0.999906	ns	tysnd1
271	ENSMUST00000227316	1.87695	0.999906	ns	puf60
272	ENSMUST00000033006	-0.471796	0.999906	ns	nsmce1
273	ENSMUST00000094194	2.76489	0.999906	ns	acsl6
274	ENSMUST00000233103	0.838586	0.999906	ns	micos13
275	ENSMUST00000133234	-1.03069	0.999906	ns	hectd3
276	ENSMUST00000039758	0.846177	0.999906	ns	cox8a
277	ENSMUST00000025679	-1.10455	0.999906	ns	otub1
278	ENSMUST00000108190	0.787686	0.999906	ns	wdr62
279	Lx2A1_dup632	-2.79031	0.999906	ns	NA
280	ENSMUST00000005487	-0.815802	0.999906	ns	txn2
281	ENSMUST00000074232	0.892303	0.999906	ns	etd
282	ERVB4_1-I_MM-int_dup169	-1.058	0.999906	ns	NA
283	ENSMUST00000033999	-0.783144	0.999906	ns	frg1
284	ENSMUST00000113301	2.71023	0.999906	ns	tomm6
285	ENSMUST00000059410	1.30165	0.999906	ns	cep295
286	ENSMUST00000087328	-0.951455	0.999906	ns	hspa1a
287	ENSMUST00000037064	-0.825642	0.999906	ns	slc25a37
288	ENSMUST00000092123	-1.68236	0.999906	ns	epc2
289	ENSMUST00000136613	-1.80615	0.999906	ns	dapp1
290	ENSMUST00000018914	0.710499	0.999906	ns	atp5mc3
291	ENSMUST00000042964	-1.72754	0.999906	ns	zfp189
292	ENSMUST00000174745	0.830536	0.999906	ns	rps18
293	ENSMUST00000193763	-0.621449	0.999906	ns	fam178b
294	ENSMUST00000145265	0.994988	0.999906	ns	gosr2
295	ENSMUST00000220035	1.41541	0.999906	ns	ppp2r5e
296	ENSMUST00000164950	-0.526594	0.999906	ns	tmem191
297	ENSMUST00000081721	-1.11585	0.999906	ns	ezh2
298	ENSMUST00000144759	1.07747	0.999906	ns	usp16
299	ENSMUST00000061882	-0.917363	0.999906	ns	mcat
300	ENSMUST00000052556	-0.63642	0.999906	ns	abhd17b
301	ENSMUST00000112390	-1.12659	0.999906	ns	chd4
302	ENSMUST00000020692	1.32883	0.999906	ns	btg2
303	ENSMUST00000034966	0.507474	0.999906	ns	rpl4
304	ENSMUST00000110551	0.345071	0.999906	ns	sord
305	ENSMUST00000196568	2.73153	0.999906	ns	ubap2l
306	ENSMUST00000170715	-0.58952	0.999906	ns	rps2
307	ENSMUST00000133580	1.04919	0.999906	ns	azi2
308	RLTR19-int_dup675	2.01797	0.999906	ns	NA
309	ENSMUST00000021287	-0.616433	0.999906	ns	cfap52
310	ENSMUST00000034466	0.501093	0.999906	ns	gnpat
311	ENSMUST00000115859	0.629232	0.999906	ns	1700037c18rik
312	ENSMUST00000108718	1.86103	0.999906	ns	dhrs7b
313	ENSMUST00000019065	1.12053	0.999906	ns	pelp1
314	ENSMUST00000169215	1.85889	0.999906	ns	gm3685
315	ENSMUST00000231798	-0.9417	0.999906	ns	senp2
316	ENSMUST00000094245	0.676667	0.999906	ns	cldn3
317	ENSMUST00000137060	1.35059	0.999906	ns	ccdc157
318	ENSMUST00000131645	1.06754	0.999906	ns	chchd2
319	ENSMUST00000078752	-1.23956	0.999906	ns	golm2
320	ENSMUST00000097419	-0.687683	0.999906	ns	cep43
321	ENSMUST00000239165	0.86989	0.999906	ns	lpin1
322	ENSMUST00000105816	0.989787	0.999906	ns	pink1
323	ENSMUST00000064550	-0.440957	0.999906	ns
324	ENSMUST00000135025	0.548244	0.999906	ns	eef1g
325	ENSMUST00000078001	0.72865	0.999906	ns	tex101
326	MTD_dup7886	5.54938	0.999906	ns	NA
327	ENSMUST00000187953	0.589174	0.999906	ns	lrrc28
328	ENSMUST00000053180	0.535611	0.999906	ns	defb19
329	ENSMUST00000153854	-1.18764	0.999906	ns	tmem258
330	ENSMUST00000003705	-0.487188	0.999906	ns	aven
331	ENSMUST00000162973	1.21178	0.999906	ns	tle3
332	ENSMUST00000142342	-1.08677	0.999906	ns	ttc4
333	ENSMUST00000030792	-1.14017	0.999906	ns	tas1r1
334	ENSMUST00000034630	-0.945766	0.999906	ns	fez1
335	ENSMUST00000102736	0.57522	0.999906	ns	nrdc
336	ENSMUST00000037378	-0.596473	0.999906	ns	1700020l24rik
337	ENSMUST00000233884	0.773975	0.999906	ns	tcp10c
338	ENSMUST00000102588	-0.76288	0.999906	ns	tmem39b
339	ENSMUST00000207272	0.920697	0.999906	ns	cdkl3
340	RLTR10A_dup570	1.29998	0.999906	ns	NA
341	ENSMUST00000021961	-0.82191	0.999906	ns	catsper3
342	ENSMUST00000072889	2.29762	0.999906	ns	carmil1
343	ENSMUST00000191758	-0.807812	0.999906	ns	tmem131l
344	ENSMUST00000210690	-1.47428	0.999906	ns	prrg2
345	ENSMUST00000160262	-2.31965	0.999906	ns	armc2
346	ENSMUST00000035055	-0.982327	0.999906	ns	map4
347	ENSMUST00000141137	-2.84317	0.999906	ns	dnah10
348	ENSMUST00000001479	0.705982	0.999906	ns	kpnb1
349	ENSMUST00000061578	0.660824	0.999906	ns	setx
350	ENSMUST00000044598	-1.09553	0.999906	ns	rpgr
351	ENSMUST00000025420	-1.28486	0.999906	ns	ptpn2
352	ENSMUST00000234197	-0.85786	0.999906	ns	gfer
353	ENSMUST00000203176	-0.960423	0.999906	ns	gm35549
354	RSINE1_dup102194	-2.13481	0.999906	ns	NA
355	RMER1B_dup463	-0.831018	0.999906	ns	NA
356	LTR79_dup346	-1.47891	0.999906	ns	NA
357	ENSMUST00000113694	-0.752073	0.999906	ns	stk36
358	ENSMUST00000132082	2.31917	0.999906	ns	pnpla7
359	ENSMUST00000228006	-1.48064	0.999906	ns	sfmbt1
360	ENSMUST00000113952	1.13719	0.999906	ns	wdr5
361	ENSMUST00000152804	-0.410704	0.999906	ns	cystm1
362	ENSMUST00000123382	0.93222	0.999906	ns	sgf29
363	ENSMUST00000237383	0.733297	0.999906	ns	1700028j19rik
364	ENSMUST00000107803	1.23434	0.999906	ns	smc4
365	ENSMUST00000160630	-0.924227	0.999906	ns	muc17
366	ENSMUST00000037014	-0.578181	0.999906	ns	clba1
367	ENSMUST00000056521	1.26363	0.999906	ns	bmerb1
368	ENSMUST00000236451	2.73272	0.999906	ns	ccs
369	ENSMUST00000114292	-0.616052	0.999906	ns	cadm2
370	ENSMUST00000123892	1.57572	0.999906	ns	c8b
371	ENSMUST00000193449	-1.33716	0.999906	ns	NA
372	ENSMUST00000050918	-0.648821	0.999906	ns	camk2n1
373	ENSMUST00000180480	1.15251	0.999906	ns	NA
374	ENSMUST00000014339	-0.487317	0.999906	ns	dnajc7
375	ENSMUST00000006764	-0.50837	0.999906	ns	aprt
376	ENSMUST00000079545	0.403995	0.999906	ns	st6galnac2
377	ENSMUST00000058438	-0.477888	0.999906	ns	dcaf7
378	ENSMUST00000215066	-0.789915	0.999906	ns	NA
379	ENSMUST00000029274	0.786977	0.999906	ns	adad1
380	ENSMUST00000087155	0.493971	0.999906	ns	frat1
381	ENSMUST00000005064	-0.590943	0.999906	ns	pias4
382	ENSMUST00000014647	1.01309	0.999906	ns	pkd2l2
383	ENSMUST00000173018	-1.19788	0.999906	ns	rgs22
384	ENSMUST00000028151	1.1097	0.999906	ns	dpm2
385	ENSMUST00000154550	-0.56591	0.999906	ns	use1
386	ENSMUST00000236960	1.01053	0.999906	ns	oga
387	ENSMUST00000038374	-0.744276	0.999906	ns	pcca
388	ENSMUST00000107696	2.64662	0.999906	ns	zfp189
389	ENSMUST00000221142	1.03812	0.999906	ns	nol8
390	ENSMUST00000026128	1.03281	0.999906	ns	anapc11
391	IAPEY2_LTR_dup172	5.22852	0.999906	ns	NA
392	ENSMUST00000022038	1.08379	0.999906	ns	naa35
393	ENSMUST00000113495	1.21349	0.999906	ns	taf9b
394	ENSMUST00000018353	-1.75179	0.999906	ns	stk4
395	ENSMUST00000148399	-0.891854	0.999906	ns	arhgap26
396	ENSMUST00000119014	-1.59409	0.999906	ns	pigg
397	ENSMUST00000160556	2.22104	0.999906	ns	bscl2
398	ENSMUST00000187546	-0.494117	0.999906	ns	tex35
399	ENSMUST00000164399	0.774571	0.999906	ns	pkig
400	ENSMUST00000022511	1.34099	0.999906	ns	zmym2
401	B1F_dup2256	-1.09994	0.999906	ns	NA
402	ENSMUST00000120071	1.07003	0.999906	ns	psd3
403	ENSMUST00000173357	-0.594867	0.999906	ns	nelfe
404	ENSMUST00000048774	0.86625	0.999906	ns	copg2
405	ENSMUST00000148351	0.79174	0.999906	ns	ipo4
406	ENSMUST00000022561	1.02216	0.999906	ns	amer2
407	ENSMUST00000114363	-0.675264	0.999906	ns	stpg3
408	ENSMUST00000125943	-0.8277	0.999906	ns	tmem53
409	LTR40c_dup44	1.0438	0.999906	ns	NA
410	ENSMUST00000120452	-0.840969	0.999906	ns	dnaja4
411	ENSMUST00000019878	1.73302	0.999906	ns	leng1
412	ENSMUST00000164431	1.4057	0.999906	ns	synj2bp
413	ENSMUST00000075414	-2.01103	0.999906	ns	or2ag2b
414	ENSMUST00000023043	1.38489	0.999906	ns	adsl
415	ENSMUST00000114459	1.3108	0.999906	ns	hnrnpa2b1
416	ENSMUST00000189749	0.934426	0.999906	ns	dnah7c
417	ENSMUST00000130645	0.443214	0.999906	ns	mtfr1
418	ENSMUST00000238930	-0.60415	0.999906	ns	tmem205
419	ENSMUST00000183463	1.75556	0.999906	ns	elf2
420	ENSMUST00000058496	1.47743	0.999906	ns	taok1
421	ENSMUST00000123356	0.617081	0.999906	ns	spmip6
422	ENSMUST00000186684	1.52007	0.999906	ns	nabp1
423	ENSMUST00000124522	0.908689	0.999906	ns
424	ENSMUST00000134965	-0.853287	0.999906	ns	immp2l
425	ENSMUST00000207233	-0.848716	0.999906	ns	dcun1d3
426	ENSMUST00000094344	0.737772	0.999906	ns	wfdc10
427	ENSMUST00000217356	0.715273	0.999906	ns	rpsa
428	ENSMUST00000206296	-0.448782	0.999906	ns	cdiptos
429	ENSMUST00000093456	0.83865	0.999906	ns	kxd1
430	ENSMUST00000007482	-0.975161	0.999906	ns	mrpl49
431	ENSMUST00000119720	-1.09579	0.999906	ns	adam32
432	ENSMUST00000115487	-1.5971	0.999906	ns	raver1
433	ENSMUST00000156001	-0.746718	0.999906	ns	ccdc6
434	ENSMUST00000095786	1.25293	0.999906	ns	pole4
435	ENSMUST00000018337	1.32924	0.999906	ns	cdc73
436	ENSMUST00000002848	-0.70932	0.999906	ns	grin2d
437	ENSMUST00000168747	1.04412	0.999906	ns	atp10a
438	ENSMUST00000147389	2.55016	0.999906	ns	gtsf1
439	ENSMUST00000076313	-0.888768	0.999906	ns	prpf40a
440	ENSMUST00000206139	0.735237	0.999906	ns	ube2s
441	ENSMUST00000227787	1.62417	0.999906	ns	fam170b
442	ENSMUST00000118853	0.784632	0.999906	ns	gask1b
443	ENSMUST00000153183	-0.680216	0.999906	ns	tbl2
444	ENSMUST00000238329	-0.499539	0.999906	ns	iqcf6
445	ENSMUST00000033025	-0.722137	0.999906	ns	lcmt1
446	ENSMUST00000135497	1.17771	0.999906	ns	cenpv
447	ENSMUST00000164016	-0.845779	0.999906	ns	pnpla2
448	ENSMUST00000031190	0.570734	0.999906	ns	dr1
449	ENSMUST00000102687	-0.695219	0.999906	ns	dmap1
450	ENSMUST00000116238	0.427376	0.999906	ns	hk1
451	ENSMUST00000185790	-0.847841	0.999906	ns	nemp2
452	ENSMUST00000167011	2.56227	0.999906	ns	zbtb25
453	ENSMUST00000069580	-0.658486	0.999906	ns	rnf181
454	ENSMUST00000205275	1.14841	0.999906	ns	exosc5
455	ENSMUST00000154418	-1.47794	0.999906	ns	serf2
456	ENSMUST00000204913	0.645709	0.999906	ns	oaz3
457	ENSMUST00000202878	0.639064	0.999906	ns	akap3
458	ENSMUST00000186845	-0.653901	0.999906	ns	pmis2
459	ENSMUST00000018506	-0.485066	0.999906	ns	kpna2
460	ENSMUST00000151609	-0.588126	0.999906	ns	1700010i14rik
461	ENSMUST00000087729	0.515815	0.999906	ns	gsg1
462	ENSMUST00000109140	-0.624674	0.999906	ns	aurka
463	ENSMUST00000019276	0.617491	0.999906	ns	bc005537
464	ENSMUST00000034920	1.32156	0.999906	ns	map2k5
465	ENSMUST00000187418	-0.870208	0.999906	ns	gm21118
466	ENSMUST00000159210	-0.948328	0.999906	ns	kcnip2
467	ENSMUST00000140660	1.01435	0.999906	ns	rmnd1
468	ENSMUST00000223428	1.08994	0.999906	ns	rps18-ps5
469	ENSMUST00000165770	-1.03789	0.999906	ns	zfp423
470	ENSMUST00000154403	1.8402	0.999906	ns	polg
471	ENSMUST00000141539	-2.24021	0.999906	ns	dvl1
472	ENSMUST00000163347	0.954022	0.999906	ns	NA
473	ENSMUST00000098340	-0.643722	0.999906	ns	lrrfip2
474	ENSMUST00000139346	1.84789	0.999906	ns	trip4
475	ENSMUST00000042726	-1.05141	0.999906	ns	rbm42
476	ENSMUST00000229284	1.14935	0.999906	ns	NA
477	ENSMUST00000230730	0.817221	0.999906	ns	NA
478	ENSMUST00000073339	0.72663	0.999906	ns	pgrmc1
479	ENSMUST00000119829	2.55102	0.999906	ns	spsb3
480	L1VL2_dup1148	-0.916433	0.999906	ns	NA
481	ENSMUST00000107773	-0.971238	0.999906	ns	tmod1
482	ENSMUST00000027931	0.616846	0.999906	ns	nek2
483	ENSMUST00000003908	1.27651	0.999906	ns	mast2
484	ENSMUST00000200170	1.48848	0.999906	ns	NA
485	ENSMUST00000004137	0.988705	0.999906	ns	gstm7
486	ENSMUST00000182821	-1.08183	0.999906	ns	rbm4b
487	ENSMUST00000024486	-1.73152	0.999906	ns	mrps23
488	ENSMUST00000184543	-0.527425	0.999906	ns	spata17
489	ENSMUST00000111147	0.586537	0.999906	ns	caprin1
490	RSINE1_dup58016	-1.24024	0.999906	ns	NA
491	ENSMUST00000179343	0.629963	0.999906	ns	purb
492	ENSMUST00000137813	0.607667	0.999906	ns	zmynd11
493	ENSMUST00000180140	-0.838921	0.999906	ns	hcfc1r1
494	ENSMUST00000039571	-1.41916	0.999906	ns	2410004b18rik
495	ENSMUST00000078953	-0.789481	0.999906	ns	dennd6b
496	ENSMUST00000239322	2.5395	0.999906	ns	esrra
497	ENSMUST00000096052	0.544721	0.999906	ns	nectin3
498	ENSMUST00000154339	1.45696	0.999906	ns	ide
499	ENSMUST00000036116	-1.0938	0.999906	ns	ttc9
500	ENSMUST00000080149	0.573799	0.999906	ns	eno1
501	ENSMUST00000166139	-0.703801	0.999906	ns	vash2
502	ENSMUST00000126303	-0.598748	0.999906	ns	asns
503	ENSMUST00000103061	0.604356	0.999906	ns	amz2
504	ENSMUST00000160326	0.718585	0.999906	ns	usp7
505	L1ME1_dup1980	1.6047	0.999906	ns	NA
506	ENSMUST00000145132	2.22051	0.999906	ns	ttll4
507	ENSMUST00000006403	-0.878316	0.999906	ns	ccdc159
508	ENSMUST00000111859	0.95753	0.999906	ns	rgl1
509	ENSMUST00000206366	-0.834579	0.999906	ns	1700028j19rik
510	ENSMUST00000143712	0.726869	0.999906	ns	oscp1
511	LTRIS4A_dup186	-1.17318	0.999906	ns	NA
512	ENSMUST00000155716	-1.29149	0.999906	ns	glb1l
513	ENSMUST00000198066	2.5041	0.999906	ns	chfr
514	ENSMUST00000178136	-0.579237	0.999906	ns	abcc3
515	ENSMUST00000058845	1.0111	0.999906	ns	basp1
516	ENSMUST00000110557	-0.59936	0.999906	ns	polr1d
517	ENSMUST00000030951	-0.928592	0.999906	ns	ttll10
518	ENSMUST00000185128	-1.23031	0.999906	ns	elapor1
519	ENSMUST00000135771	0.524699	0.999906	ns	st6galnac2
520	ENSMUST00000057551	1.06321	0.999906	ns	slbp
521	ENSMUST00000160597	1.33991	0.999906	ns	opa1
522	ENSMUST00000060043	-0.833327	0.999906	ns	wnk1
523	ENSMUST00000202313	2.15589	0.999906	ns	brca2
524	ENSMUST00000212129	0.911521	0.999906	ns	rpl18a
525	MLTR14_dup1174	-1.37296	0.999906	ns	NA
526	ENSMUST00000171808	-0.964044	0.999906	ns	dbf4
527	ENSMUST00000087865	0.447779	0.999906	ns	ybx3
528	ENSMUST00000119512	-2.57535	0.999906	ns	osbpl1a
529	ENSMUST00000185436	-0.709065	0.999906	ns	lemd1
530	ENSMUST00000125695	2.14832	0.999906	ns	gnao1
531	ENSMUST00000221654	-0.97684	0.999906	ns	rnf220
532	ENSMUST00000125007	-1.66782	0.999906	ns	pxn
533	ENSMUST00000085331	0.549248	0.999906	ns	tulp2
534	ENSMUST00000025924	-1.20355	0.999906	ns	spindoc
535	ENSMUST00000077338	-1.00387	0.999906	ns	dmac2
536	ENSMUST00000106112	1.61452	0.999906	ns	bnip3
537	ENSMUST00000039608	0.735509	0.999906	ns	dym
538	ENSMUST00000069705	1.17603	0.999906	ns	agbl5
539	ENSMUST00000040489	1.20431	0.999906	ns	trpm6
540	ENSMUST00000030288	0.997083	0.999906	ns	osbpl9
541	ENSMUST00000107346	-1.83978	0.999906	ns	chtop
542	ENSMUST00000227249	0.809878	0.999906	ns	dnajc15
543	ENSMUST00000233131	0.840832	0.999906	ns	ilrun
544	RMER4B_dup4364	-3.1622	0.999906	ns	NA
545	ENSMUST00000197188	-1.52989	0.999906	ns	ankle2
546	ENSMUST00000030032	-0.828007	0.999906	ns	tmeff1
547	ENSMUST00000179118	-0.678388	0.999906	ns	dnajc4
548	ENSMUST00000212300	0.499871	0.999906	ns	dnajb1
549	ENSMUST00000133612	0.83303	0.999906	ns	lrrc57
550	ENSMUST00000025246	0.445843	0.999906	ns	csnk2b
551	ENSMUST00000102616	-0.413559	0.999906	ns	tekt2
552	ENSMUST00000030993	1.36295	0.999906	ns	nelfa
553	ENSMUST00000054815	1.15427	0.999906	ns	ppp1r13b
554	ENSMUST00000124002	0.835899	0.999906	ns	ehmt2
555	ENSMUST00000134063	-1.56228	0.999906	ns	entpd1
556	ENSMUST00000106464	-1.13724	0.999906	ns	ccdc163
557	ENSMUST00000162429	0.839004	0.999906	ns	pttg1ip
558	ENSMUST00000188398	-0.72629	0.999906	ns	anapc13
559	ENSMUST00000184137	-2.58483	0.999906	ns	kif7
560	ENSMUST00000022716	1.87104	0.999906	ns	obi1
561	ENSMUST00000207249	0.743208	0.999906	ns	tex2
562	ENSMUST00000093945	-0.553441	0.999906	ns	mycbpap
563	ENSMUST00000123724	0.764206	0.999906	ns	gtsf1
564	ENSMUST00000093375	1.76918	0.999906	ns	brme1
565	ENSMUST00000022650	1.69819	0.999906	ns	pibf1
566	ENSMUST00000028691	-1.36161	0.999906	ns	arfgap2
567	ENSMUST00000053168	0.676961	0.999906	ns	ttc39d
568	ENSMUST00000205266	-1.34488	0.999906	ns	zfp768
569	ENSMUST00000102496	0.714725	0.999906	ns	lrrc57
570	ENSMUST00000223191	-0.415282	0.999906	ns	atp5mj
571	ENSMUST00000128128	1.21865	0.999906	ns	zp3r
572	ENSMUST00000079237	-0.826268	0.999906	ns	zfp125
573	ENSMUST00000074680	4.77452	0.999906	ns	rps3a3
574	ENSMUST00000066478	0.756923	0.999906	ns	ttc16
575	ENSMUST00000187578	1.01993	0.999906	ns	rpl3
576	ENSMUST00000033051	-0.805038	0.999906	ns	itgad
577	ENSMUST00000082094	-1.06084	0.999906	ns	ptcd3
578	ENSMUST00000114423	1.46374	0.999906	ns	boll
579	ENSMUST00000025181	-1.17741	0.999906	ns	h2-k1
580	ENSMUST00000021864	0.852412	0.999906	ns	ssr1
581	ENSMUST00000126663	0.850459	0.999906	ns	stk39
582	ENSMUST00000164476	1.79495	0.999906	ns	yju2b
583	ENSMUST00000191777	1.36334	0.999906	ns	slc2a8
584	ENSMUST00000175903	-0.772485	0.999906	ns	arhgef2
585	ENSMUST00000080217	-1.31535	0.999906	ns	ppm1b
586	ENSMUST00000118498	1.66727	0.999906	ns	ncln
587	ENSMUST00000144962	1.09953	0.999906	ns	pex11b
588	ENSMUST00000205495	1.19087	0.999906	ns	rbbp6
589	ENSMUST00000128788	0.774511	0.999906	ns	ift20
590	ENSMUST00000105290	-1.20916	0.999906	ns	nr2c1
591	ENSMUST00000046497	-1.32538	0.999906	ns	dnph1
592	ENSMUST00000177946	0.724801	0.999906	ns	prom1
593	ENSMUST00000190968	-0.570297	0.999906	ns
594	ENSMUST00000196165	0.762329	0.999906	ns	cfap69
595	ENSMUST00000031250	-0.459248	0.999906	ns	nudt9
596	ENSMUST00000161137	-0.596053	0.999906	ns	pdcd10
597	ENSMUST00000105808	0.958068	0.999906	ns	pla2g2c
598	ENSMUST00000119559	0.619258	0.999906	ns	lancl1
599	ENSMUST00000217838	0.682881	0.999906	ns	pcnt
600	ENSMUST00000041761	-0.680072	0.999906	ns	prss23
601	ENSMUST00000032441	-0.371631	0.999906	ns	ccdc91
602	ENSMUST00000221560	2.07828	0.999906	ns	ero1b
603	ENSMUST00000112237	0.882981	0.999906	ns	adipor1
604	ENSMUST00000132555	0.933638	0.999906	ns	ppp1cc
605	ENSMUST00000129564	-1.41093	0.999906	ns	dennd4b
606	ENSMUST00000150155	1.70764	0.999906	ns	cfap251
607	ENSMUST00000044271	0.775129	0.999906	ns	nploc4
608	B4A_dup54499	-0.716607	0.999906	ns	NA
609	ENSMUST00000065856	0.733071	0.999906	ns	hunk
610	ENSMUST00000111466	-0.33891	0.999906	ns	c1qtnf4
611	ENSMUST00000045467	-1.66297	0.999906	ns	hsd17b8
612	ENSMUST00000196223	0.955249	0.999906	ns	rusc1
613	ENSMUST00000163650	1.35546	0.999906	ns	rcbtb2
614	ENSMUST00000219299	2.23679	0.999906	ns	fut8
615	ENSMUST00000029708	-0.664327	0.999906	ns	naxe
616	ENSMUST00000025918	-0.650609	0.999906	ns	stip1
617	ENSMUST00000238526	0.659521	0.999906	ns	fdft1
618	ENSMUST00000033910	1.21227	0.999906	ns	leprotl1
619	ENSMUST00000145735	-1.65143	0.999906	ns	lamtor5
620	ENSMUST00000033163	0.549426	0.999906	ns	mettl9
621	ENSMUST00000072235	-0.385854	0.999906	ns	1700019a02rik
622	ENSMUST00000031144	-1.005	0.999906	ns	tmem165
623	ENSMUST00000150268	-1.02848	0.999906	ns	plrg1
624	ENSMUST00000115414	1.59779	0.999906	ns	ilf3
625	ENSMUST00000167225	1.28931	0.999906	ns	gnb2
626	ENSMUST00000166282	-0.459964	0.999906	ns	stk35
627	ENSMUST00000070070	-0.367674	0.999906	ns	dnaja4
628	ENSMUST00000020712	-0.379392	0.999906	ns	4921536k21rik
629	ENSMUST00000037843	0.667964	0.999906	ns	ubald1
630	ENSMUST00000029780	1.32707	0.999906	ns	ptbp2
631	ENSMUST00000038574	1.7379	0.999906	ns	dhx29
632	ENSMUST00000132618	0.988219	0.999906	ns	eif1
633	ENSMUST00000184125	-0.846092	0.999906	ns	tex9
634	ENSMUST00000065758	-0.553012	0.999906	ns	atp6v1e2
635	ENSMUST00000098673	-1.62124	0.999906	ns	amy2a5
636	ENSMUST00000027634	0.589526	0.999906	ns	dbi
637	MLT1K_dup1815	-0.889757	0.999906	ns	NA
638	ENSMUST00000161401	0.556346	0.999906	ns	cycs
639	ENSMUST00000106104	1.00402	0.999906	ns	lrrc27
640	ENSMUST00000182184	-2.13105	0.999906	ns	rbpms
641	MLTR14_dup5714	-0.612541	0.999906	ns	NA
642	ENSMUST00000029806	-1.53973	0.999906	ns	dapp1
643	ENSMUST00000176149	1.33917	0.999906	ns	evi5l
644	ENSMUST00000048685	0.657947	0.999906	ns	NA
645	ENSMUST00000211124	-0.878418	0.999906	ns	fam83e
646	ENSMUST00000107452	0.668085	0.999906	ns	wdr31
647	ENSMUST00000059692	-1.07399	0.999906	ns	triml1
648	ENSMUST00000089770	-1.59699	0.999906	ns	trappc9
649	ENSMUST00000199674	0.784496	0.999906	ns	supt20
650	ENSMUST00000030905	1.10685	0.999906	ns	ssu72
651	ENSMUST00000197547	1.31793	0.999906	ns	ttll7
652	ENSMUST00000035775	0.966565	0.999906	ns	lsm7
653	ENSMUST00000032815	-1.38748	0.999906	ns	nfkbib
654	ENSMUST00000207683	0.938457	0.999906	ns	eif3k
655	ENSMUST00000047405	1.00631	0.999906	ns	nckap1l
656	ENSMUST00000191292	-0.922359	0.999906	ns	frey1
657	ENSMUST00000007980	0.830601	0.999906	ns	hnrnpa0
658	ERVB7_2-LTR_MM_dup101	-1.07742	0.999906	ns	NA
659	B1F2_dup7302	-2.1354	0.999906	ns	NA
660	ENSMUST00000165617	-0.552257	0.999906	ns	pdcd4
661	ENSMUST00000237004	1.13904	0.999906	ns	txnl1
662	ENSMUST00000094917	-0.967105	0.999906	ns	tmem237
663	ENSMUST00000057062	-2.15694	0.999906	ns	brox
664	ENSMUST00000199074	-0.412357	0.999906	ns	myl10
665	ENSMUST00000127388	-0.480004	0.999906	ns	map2
666	ENSMUST00000233440	0.527094	0.999906	ns	srpk1
667	MT2A_dup9367	-0.510047	0.999906	ns	NA
668	ENSMUST00000086635	1.48723	0.999906	ns	pitpnb
669	ENSMUST00000216929	-0.844785	0.999906	ns	csrnp1
670	ENSMUST00000160052	-0.477553	0.999906	ns
671	ENSMUST00000034623	1.01022	0.999906	ns	trappc4
672	ENSMUST00000216816	0.644181	0.999906	ns	sltm
673	ENSMUST00000134176	2.06182	0.999906	ns	fam98c
674	ENSMUST00000133257	-0.521967	0.999906	ns	gm50253
675	ENSMUST00000121805	0.535451	0.999906	ns	dpysl3
676	ENSMUST00000028825	-1.31996	0.999906	ns	fam98b
677	ENSMUST00000067145	-0.725321	0.999906	ns	NA
678	ENSMUST00000094128	0.77046	0.999906	ns	art5
679	ENSMUST00000219832	-0.591264	0.999906	ns	itsn2
680	ENSMUST00000066469	-0.735898	0.999906	ns	cope
681	ENSMUST00000144938	0.962294	0.999906	ns	nphp1
682	ENSMUST00000144964	1.35423	0.999906	ns	pex6
683	ENSMUST00000174118	0.47811	0.999906	ns	stard6
684	ENSMUST00000040423	-0.911135	0.999906	ns	cd59a
685	ENSMUST00000020103	-0.449615	0.999906	ns	cabcoco1
686	ENSMUST00000079419	0.74572	0.999906	ns	rpl15
687	ENSMUST00000113146	-1.80825	0.999906	ns	mtmr14
688	ENSMUST00000042614	0.66057	0.999906	ns	hectd4
689	ENSMUST00000163820	-0.98454	0.999906	ns	calml4
690	ENSMUST00000222363	1.65804	0.999906	ns	fam228a
691	ENSMUST00000152796	1.18683	0.999906	ns	ythdf2
692	ENSMUST00000231742	1.61189	0.999906	ns	nudt3
693	ENSMUST00000036744	-0.458321	0.999906	ns	rbm4b
694	ENSMUST00000119427	1.01935	0.999906	ns	prss46
695	ENSMUST00000041042	-1.12934	0.999906	ns	tbc1d10a
696	ENSMUST00000156970	-2.47476	0.999906	ns	farsa
697	ENSMUST00000069922	1.13246	0.999906	ns	NA
698	ENSMUST00000001964	-0.543354	0.999906	ns	ace
699	ENSMUST00000204978	0.907626	0.999906	ns	ndufa4
700	ENSMUST00000131151	0.624862	0.999906	ns	spata3
701	L2a_dup12093	-1.02218	0.999906	ns	NA
702	ENSMUST00000105322	0.452069	0.999906	ns	smim24
703	ENSMUST00000235821	-0.611042	0.999906	ns	pgap6
704	ENSMUST00000155260	1.16802	0.999906	ns	cmc2
705	ENSMUST00000183742	-1.32514	0.999906	ns	NA
706	ENSMUST00000236818	-0.983309	0.999906	ns	kcnk7
707	ENSMUST00000042373	-0.399546	0.999906	ns	shcbp1l
708	ENSMUST00000029043	0.773631	0.999906	ns	fabp12
709	ENSMUST00000223646	0.961478	0.999906	ns	rnf17
710	ENSMUST00000050471	-0.354118	0.999906	ns	pbp2
711	ENSMUST00000113804	0.677932	0.999906	ns	lca5l
712	ENSMUST00000129507	0.66032	0.999906	ns	fam83e
713	ENSMUST00000234902	0.66203	0.999906	ns	zfand3
714	ENSMUST00000060251	-0.371037	0.999906	ns	higd1a
715	Lx2B2_dup3171	-0.68524	0.999906	ns	NA
716	ENSMUST00000212912	0.778221	0.999906	ns	cmtm2b
717	ENSMUST00000186239	-0.767518	0.999906	ns	cep57l1
718	ENSMUST00000033839	0.675719	0.999906	ns	coprs
719	ENSMUST00000136968	1.23894	0.999906	ns	tarbp2
720	ENSMUST00000102821	-0.70013	0.999906	ns	stk10
721	ENSMUST00000109896	1.45142	0.999906	ns	ninl
722	ENSMUST00000106149	0.865809	0.999906	ns	ssx2ip
723	ENSMUST00000226455	-1.82008	0.999906	ns	ccdc148
724	ENSMUST00000065603	-0.838083	0.999906	ns	lrrc49
725	ENSMUST00000099261	-0.483588	0.999906	ns	NA
726	ENSMUST00000154520	-0.569544	0.999906	ns	gm6569
727	ENSMUST00000219915	-0.477616	0.999906	ns	hbs1l
728	ENSMUST00000065941	-1.64996	0.999906	ns	usp21
729	ENSMUST00000061155	-0.399423	0.999906	ns	kif9
730	ENSMUST00000230067	0.886773	0.999906	ns	krt85
731	ENSMUST00000053880	0.756281	0.999906	ns	grin2b
732	ENSMUST00000199571	0.821143	0.999906	ns	csde1
733	ENSMUST00000034945	0.953258	0.999906	ns	ciao2a
734	ENSMUST00000143044	1.57161	0.999906	ns	rps27l
735	ENSMUST00000232841	0.611685	0.999906	ns	ptp4a1
736	ENSMUST00000209639	-0.812504	0.999906	ns	numa1
737	ENSMUST00000128185	-0.636243	0.999906	ns	sh3kbp1
738	ENSMUST00000125445	0.80294	0.999906	ns	tmem39b
739	ENSMUST00000180417	-1.45372	0.999906	ns	emc8
740	ENSMUST00000222989	0.588169	0.999906	ns	lpin1
741	ENSMUST00000029171	0.720267	0.999906	ns	rpn2
742	ENSMUST00000111300	-0.792791	0.999906	ns	dedd
743	LTR16D1_dup53	-0.943874	0.999906	ns	NA
744	ENSMUST00000007993	-0.376794	0.999906	ns	rbm28
745	ENSMUST00000165134	0.587777	0.999906	ns	sec23a
746	ENSMUST00000036451	1.5484	0.999906	ns	NA
747	ENSMUST00000075452	-0.540797	0.999906	ns	chic2
748	ENSMUST00000149056	1.71013	0.999906	ns	ccp110
749	ENSMUST00000177978	0.562122	0.999906	ns	fam177a2
750	ENSMUST00000146003	0.84791	0.999906	ns	mrpl48
751	ENSMUST00000201610	-0.765935	0.999906	ns	tex26
752	ENSMUST00000172571	-1.45159	0.999906	ns	bag6
753	ENSMUST00000190115	0.641799	0.999906	ns	lrrc28
754	ENSMUST00000106498	-0.983804	0.999906	ns	pomgnt1
755	ENSMUST00000060265	1.52561	0.999906	ns	naa11
756	ENSMUST00000072899	0.898934	0.999906	ns	cgnl1
757	ENSMUST00000003268	-0.660275	0.999906	ns	sh3gl1
758	ENSMUST00000116358	-0.693275	0.999906	ns	gps2
759	ENSMUST00000126383	1.10274	0.999906	ns	tmem259
760	ENSMUST00000229019	-0.937044	0.999906	ns	vps28
761	ENSMUST00000102499	0.386316	0.999906	ns	lrrc57
762	ENSMUST00000114766	1.33376	0.999906	ns	map7d3
763	ENSMUST00000121096	-0.47244	0.999906	ns	art3
764	ENSMUST00000168787	-0.696909	0.999906	ns	btbd9
765	ENSMUST00000199658	-0.598979	0.999906	ns	spmip2
766	ENSMUST00000026506	-0.740444	0.999906	ns	clns1a
767	ENSMUST00000180704	0.541399	0.999906	ns	cdiptos
768	ENSMUST00000127694	1.51054	0.999906	ns	arpc1a
769	ENSMUST00000191258	-1.05312	0.999906	ns	aamp
770	ENSMUST00000060835	0.991965	0.999906	ns	tex14
771	L1Md_A_dup14651	-1.11037	0.999906	ns	NA
772	ENSMUST00000237341	-0.97367	0.999906	ns	ndufs8
773	ENSMUST00000066379	0.482555	0.999906	ns	chchd3
774	B1F1_dup6468	-0.627535	0.999906	ns	NA
775	B2_Mm2_dup71566	-1.01673	0.999906	ns	NA
776	ENSMUST00000032969	-0.590746	0.999906	ns	pold3
777	ENSMUST00000074465	0.88704	0.999906	ns	aqp9
778	ENSMUST00000103188	-0.55683	0.999906	ns	adissp
779	ENSMUST00000052396	0.560955	0.999906	ns	rnf138
780	ENSMUST00000135229	0.956967	0.999906	ns	dgcr2
781	ENSMUST00000239239	1.42908	0.999906	ns	mast2
782	RLTRETN_Mm_dup1320	-0.842547	0.999906	ns	NA
783	ENSMUST00000218287	0.842891	0.999906	ns	nt5c1b
784	ENSMUST00000172710	1.05648	0.999906	ns	miip
785	ENSMUST00000043975	-1.31615	0.999906	ns	lin37
786	ENSMUST00000027068	0.433885	0.999906	ns	tram1
787	ENSMUST00000096469	0.862846	0.999906	ns	gm5169
788	ENSMUST00000163507	1.07708	0.999906	ns	pfkm
789	ENSMUST00000075738	0.653299	0.999906	ns	cox6b1
790	ENSMUST00000069870	-1.11293	0.999906	ns	arl5b
791	ENSMUST00000100864	1.15645	0.999906	ns	smim10l1
792	ENSMUST00000030944	1.22561	0.999906	ns	ccnl2
793	ENSMUST00000062638	0.363545	0.999906	ns	fam243
794	ENSMUST00000236993	0.962689	0.999906	ns	pgap6
795	ENSMUST00000043870	0.557332	0.999906	ns	polr2l
796	ENSMUST00000046951	-0.901976	0.999906	ns	pak1ip1
797	ENSMUST00000022317	-0.865946	0.999906	ns	prxl2a
798	ENSMUST00000065074	1.13777	0.999906	ns	rsrc1
799	ENSMUST00000085248	0.413904	0.999906	ns	morf4l1
800	ENSMUST00000002710	-0.650636	0.999906	ns	pdcd2l
801	ENSMUST00000119341	0.89659	0.999906	ns	cap2
802	ENSMUST00000034313	0.568345	0.999906	ns	ntpcr
803	ENSMUST00000071465	-1.56242	0.999906	ns	zkscan6
804	ENSMUST00000180159	0.777862	0.999906	ns	polr2k
805	ENSMUST00000002518	-0.881229	0.999906	ns	tle5
806	ENSMUST00000033158	0.895677	0.999906	ns	ubfd1
807	ENSMUST00000029025	0.748963	0.999906	ns	zdbf2
808	ENSMUST00000222579	1.99786	0.999906	ns	snw1
809	ENSMUST00000164884	-0.778082	0.999906	ns	ciao2b
810	ENSMUST00000188011	-0.607201	0.999906	ns	gm20852
811	ENSMUST00000093039	-0.899533	0.999906	ns	taf5l
812	ENSMUST00000037315	-0.460781	0.999906	ns	abhd2
813	ENSMUST00000064314	-0.694802	0.999906	ns	get3
814	ENSMUST00000080316	-1.45956	0.999906	ns	dynlt2b
815	ENSMUST00000109723	-1.44134	0.999906	ns	mta1
816	ENSMUST00000044527	1.09874	0.999906	ns	tsga10ip
817	ENSMUST00000177473	0.995358	0.999906	ns	pkib
818	ENSMUST00000187768	-1.3159	0.999906	ns	gm21627
819	ENSMUST00000038174	-0.733558	0.999906	ns	got1l1
820	ENSMUST00000192045	0.830301	0.999906	ns	gm8797
821	ENSMUST00000211214	-0.463144	0.999906	ns	ruvbl2
822	ENSMUST00000058796	-0.530191	0.999906	ns	kdm4d
823	ENSMUST00000126652	2.35914	0.999906	ns	ccdc40
824	ENSMUST00000108659	1.83258	0.999906	ns	dnah2
825	ENSMUST00000099295	-0.840486	0.999906	ns	poc5
826	Lx7_dup24971	2.30455	0.999906	ns	NA
827	ENSMUST00000020926	0.997033	0.999906	ns	lratd1
828	ENSMUST00000043765	0.945505	0.999906	ns	hnrnpul1
829	ENSMUST00000108221	-0.836452	0.999906	ns	pex5l
830	ENSMUST00000220916	0.754051	0.999906	ns	dmac2l
831	ENSMUST00000106519	-0.71149	0.999906	ns	dcun1d3
832	MLT1F2_dup180	-0.599663	0.999906	ns	NA
833	ENSMUST00000021425	-1.04435	0.999906	ns	ahsa1
834	ENSMUST00000116517	0.510057	0.999906	ns	cdv3
835	ENSMUST00000235569	-0.402798	0.999906	ns	tsga10ip
836	ENSMUST00000058086	0.591484	0.999906	ns	defb36
837	ENSMUST00000113602	0.555856	0.999906	ns	fam236e
838	ENSMUST00000137078	0.397666	0.999906	ns	hipk1
839	ENSMUST00000070816	-1.32985	0.999906	ns	artn
840	ENSMUST00000180036	-0.373764	0.999906	ns	oaz1
841	ENSMUST00000020456	-0.439108	0.999906	ns	tektip1
842	ENSMUST00000046004	-0.424228	0.999906	ns	tex44
843	ENSMUST00000002445	0.804904	0.999906	ns	ranbp3
844	ENSMUST00000050383	-0.587285	0.999906	ns	zfp646
845	ENSMUST00000236561	-1.72811	0.999906	ns	tmem216
846	ENSMUST00000037644	1.03538	0.999906	ns	cbl
847	ENSMUST00000033289	1.10511	0.999906	ns	stim1
848	ENSMUST00000029669	1.03725	0.999906	ns	dnajb4
849	ENSMUST00000114048	0.588739	0.999906	ns	tmsb10
850	ENSMUST00000156392	0.813449	0.999906	ns	tex30
851	ENSMUST00000037099	0.910903	0.999906	ns	clic4
852	ENSMUST00000112199	2.00857	0.999906	ns	tchp
853	L1ME3A_dup1811	-1.46291	0.999906	ns	NA
854	ENSMUST00000078323	1.24362	0.999906	ns	tmem175
855	ENSMUST00000090457	1.21753	0.999906	ns
856	ENSMUST00000238593	-1.38247	0.999906	ns	NA
857	ENSMUST00000141384	1.53838	0.999906	ns	cep85
858	ENSMUST00000224982	0.530166	0.999906	ns	spata31d1a
859	ENSMUST00000207614	-0.362547	0.999906	ns	gprc5b
860	ENSMUST00000031032	-0.518029	0.999906	ns	ppm1g
861	ENSMUST00000026325	-1.18554	0.999906	ns	4933436i01rik
862	ENSMUST00000026274	-0.462856	0.999906	ns	lztfl1
863	ENSMUST00000130520	1.30513	0.999906	ns	amdhd2
864	ENSMUST00000159483	1.2795	0.999906	ns	stag3
865	ENSMUST00000063989	0.842822	0.999906	ns	zfp438
866	ENSMUST00000029446	0.548119	0.999906	ns	csde1
867	ENSMUST00000179842	0.825501	0.999906	ns	kcne3
868	ENSMUST00000211713	-0.765718	0.999906	ns	grin2d
869	ENSMUST00000107227	0.92251	0.999906	ns	tmod4
870	ENSMUST00000101647	-0.499118	0.999906	ns	gm10486
871	ENSMUST00000111481	1.46489	0.999906	ns	agbl2
872	ENSMUST00000036489	1.4953	0.999906	ns	rsbn1l
873	ENSMUST00000201464	0.647465	0.999906	ns	rfc2
874	ENSMUST00000047265	-0.806756	0.999906	ns	saxo5
875	ENSMUST00000188570	0.692799	0.999906	ns	r3hdm1
876	ENSMUST00000173713	-0.962724	0.999906	ns	ube2i
877	ENSMUST00000222634	1.23056	0.999906	ns	pomt2
878	ENSMUST00000015901	1.07376	0.999906	ns	ppil4
879	LTRIS2_dup324	-1.38314	0.999906	ns	NA
880	B1F_dup14059	-0.702433	0.999906	ns	NA
881	B3_dup66373	-0.348322	0.999906	ns	NA
882	ENSMUST00000155819	0.716641	0.999906	ns	marchf11
883	ENSMUST00000202622	-0.54722	0.999906	ns	eif4h
884	ENSMUST00000042732	1.53338	0.999906	ns	fbxo45
885	ENSMUST00000183532	2.29152	0.999906	ns	vps50
886	ENSMUST00000193168	1.07208	0.999906	ns	rpl22l1
887	ENSMUST00000235701	-1.44868	0.999906	ns	kat5
888	ENSMUST00000220326	0.444586	0.999906	ns	atp8b3
889	ENSMUST00000112618	0.647466	0.999906	ns	gpd2
890	ENSMUST00000210279	-0.619884	0.999906	ns	dcaf15
891	ENSMUST00000152707	0.960632	0.999906	ns	plcd4
892	B3_dup32623	-0.724693	0.999906	ns	NA
893	MIRc_dup11935	-1.53292	0.999906	ns	NA
894	ENSMUST00000059026	0.506319	0.999906	ns	abi3
895	ENSMUST00000030513	2.30514	0.999906	ns	mrto4
896	ENSMUST00000024832	-0.469458	0.999906	ns	rsph1
897	ENSMUST00000105652	0.992727	0.999906	ns	acot7
898	ENSMUST00000228911	0.959947	0.999906	ns	ppp3cc
899	ENSMUST00000204778	1.72466	0.999906	ns	skap2
900	ENSMUST00000106783	0.779222	0.999906	ns	timm10b
901	ENSMUST00000095476	1.24286	0.999906	ns	lig4
902	ENSMUST00000010434	1.09476	0.999906	ns	ai597479
903	ENSMUST00000053743	-0.451479	0.999906	ns	ubqln5
904	ENSMUST00000089680	0.832696	0.999906	ns	eef1d
905	ENSMUST00000001204	0.501647	0.999906	ns	calm1
906	L2a_dup23202	-0.942903	0.999906	ns	NA
907	ENSMUST00000149756	1.20624	0.999906	ns	tulp4
908	ENSMUST00000159531	-0.531387	0.999906	ns	tmbim6
909	ENSMUST00000176100	-0.900705	0.999906	ns	pcgf1
910	ENSMUST00000053458	-1.01279	0.999906	ns	fam228b
911	ENSMUST00000003828	-0.580112	0.999906	ns	kpna6
912	ENSMUST00000025617	-0.412451	0.999906	ns	rfk
913	ENSMUST00000072857	0.668966	0.999906	ns	scfd2
914	ENSMUST00000117593	-0.681608	0.999906	ns	tbp
915	ENSMUST00000040790	-1.20812	0.999906	ns	slx4
916	ENSMUST00000191108	1.73362	0.999906	ns	stk16
917	ENSMUST00000032766	-0.795511	0.999906	ns	rhcg
918	ENSMUST00000152340	0.773638	0.999906	ns	sgms1
919	ENSMUST00000032414	1.52365	0.999906	ns	ttll3
920	ENSMUST00000108298	-1.73715	0.999906	ns	ect2
921	ENSMUST00000029833	0.725805	0.999906	ns	lrriq3
922	ENSMUST00000053683	-0.491381	0.999906	ns	ggnbp1
923	ENSMUST00000146603	0.616132	0.999906	ns	crat
924	ENSMUST00000022585	-1.06697	0.999906	ns	gpalpp1
925	MURVY-LTR_dup1698	0.437556	0.999906	ns	NA
926	ENSMUST00000031097	0.661463	0.999906	ns	tada2b
927	B1_Mus1_dup77849	-1.22126	0.999906	ns	NA
928	ENSMUST00000088355	-1.50842	0.999906	ns	col2a1
929	ENSMUST00000202444	0.839426	0.999906	ns	polr1d
930	ENSMUST00000070996	-0.823481	0.999906	ns	eif5a
931	ENSMUST00000133836	1.4225	0.999906	ns	ccdc86
932	ENSMUST00000041142	0.942866	0.999906	ns	muc1
933	ENSMUST00000160247	0.452296	0.999906	ns	cfap43
934	ENSMUST00000235142	0.723694	0.999906	ns	atad1
935	ENSMUST00000211649	-1.21807	0.999906	ns	slc8a2
936	ENSMUST00000007733	-0.63418	0.999906	ns	tinf2
937	ENSMUST00000193303	0.594914	0.999906	ns	zmynd10
938	ENSMUST00000235110	0.77189	0.999906	ns	atp6v1e2
939	ENSMUST00000106048	1.8884	0.999906	ns	sirt3
940	ENSMUST00000188025	0.918143	0.999906	ns	rpl3
941	ENSMUST00000111600	0.610735	0.999906	ns	rpgrip1
942	ENSMUST00000135050	0.682806	0.999906	ns	paqr5
943	ENSMUST00000028248	1.12531	0.999906	ns	ttll11
944	ENSMUST00000188350	-1.10338	0.999906	ns	1700012b09rik
945	ENSMUST00000023460	-0.5743	0.999906	ns	ncbp2
946	ENSMUST00000194783	-0.517128	0.999906	ns	wdr64
947	ENSMUST00000066558	0.545945	0.999906	ns	NA
948	ENSMUST00000208001	0.788207	0.999906	ns	dnah14
949	L2_dup15299	-1.17776	0.999906	ns	NA
950	ENSMUST00000165720	0.42944	0.999906	ns	tcea1
951	ENSMUST00000109568	-0.558508	0.999906	ns	dlgap4
952	ENSMUST00000020012	-1.06315	0.999906	ns	qrsl1
953	ENSMUST00000030399	-0.561409	0.999906	ns	rragc
954	ENSMUST00000181586	0.625373	0.999906	ns	cox4i1
955	RSINE1_dup104363	-0.958052	0.999906	ns	NA
956	ENSMUST00000140996	0.956508	0.999906	ns	brap
957	ENSMUST00000134652	-0.374565	0.999906	ns	ttc39d
958	ENSMUST00000136020	1.13784	0.999906	ns	rmnd5b
959	ENSMUST00000239240	-0.933558	0.999906	ns	stambpl1
960	ENSMUST00000108786	-0.947887	0.999906	ns	mrpl55
961	ENSMUST00000115463	-0.906991	0.999906	ns	eif4g1
962	ENSMUST00000140587	-0.643074	0.999906	ns	brpf3
963	ENSMUST00000084149	-0.444674	0.999906	ns	zfp991
964	ENSMUST00000153892	0.676122	0.999906	ns	sumo2
965	ENSMUST00000124404	0.820606	0.999906	ns	vwa3b
966	ENSMUST00000091319	0.755555	0.999906	ns	sirpb1b
967	LTR72_RN_dup640	0.765493	0.999906	ns	NA
968	ENSMUST00000031309	0.90065	0.999906	ns	wsb2
969	ENSMUST00000027128	0.534004	0.999906	ns	ccdc150
970	ENSMUST00000166615	-0.573831	0.999906	ns	wwp2
971	ENSMUST00000173324	-0.35258	0.999906	ns	aif1
972	MER110A_dup84	-0.927	0.999906	ns	NA
973	ENSMUST00000119944	0.986582	0.999906	ns	lemd3
974	ENSMUST00000204554	2.33389	0.999906	ns	krba1
975	ENSMUST00000038498	0.678538	0.999906	ns	bag4
976	ENSMUST00000150954	0.656871	0.999906	ns	pemt
977	ENSMUST00000107737	-1.26676	0.999906	ns	sphk2
978	ENSMUST00000043922	-1.3856	0.999906	ns	zfp653
979	ENSMUST00000234665	0.97617	0.999906	ns	pim1
980	ENSMUST00000045351	1.89922	0.999906	ns	atg2a
981	ENSMUST00000001416	1.10677	0.999906	ns	hars1
982	ENSMUST00000078021	1.26031	0.999906	ns	glmn
983	ENSMUST00000171112	-0.531421	0.999906	ns	ube2f
984	L2a_dup22576	-0.798308	0.999906	ns	NA
985	ENSMUST00000228767	0.484424	0.999906	ns	spcs1
986	ENSMUST00000238446	-2.34269	0.999906	ns	mapk10
987	ENSMUST00000034405	0.929569	0.999906	ns	mre11a
988	ENSMUST00000023728	-0.498942	0.999906	ns	spmip11
989	ENSMUST00000223839	0.826068	0.999906	ns	slc38a9
990	ENSMUST00000033058	1.75384	0.999906	ns	sbf2
991	ENSMUST00000140675	0.631357	0.999906	ns	ccpg1
992	ENSMUST00000112308	0.982737	0.999906	ns	lrpprc
993	ENSMUST00000062962	-1.1316	0.999906	ns	slc35f6
994	ENSMUST00000028740	0.666218	0.999906	ns	ttbk2
995	ENSMUST00000155425	-0.503996	0.999906	ns	col20a1
996	ENSMUST00000022136	-0.592156	0.999906	ns	rad17
997	ENSMUST00000028170	0.618606	0.999906	ns	ralgds
998	ENSMUST00000052119	1.58596	0.999906	ns	slc25a25
999	ENSMUST00000123154	1.12548	0.999906	ns	stk36
1000	ENSMUST00000236047	1.1418	0.999906	ns	pgap6
1001	ENSMUST00000148395	0.556072	0.999906	ns	ybx2
1002	ENSMUST00000080231	-0.424363	0.999906	ns	or14j7
1003	ENSMUST00000105372	-0.434552	0.999906	ns	gpx4
1004	ENSMUST00000099272	0.616599	0.999906	ns	rpl21
1005	ENSMUST00000114946	-0.661501	0.999906	ns	mbd2
1006	ENSMUST00000116666	0.512708	0.999906	ns	tcp10b
1007	ENSMUST00000109113	-0.829447	0.999906	ns	clk4
1008	ENSMUST00000114884	1.26232	0.999906	ns	rbm33
1009	ENSMUST00000025040	-0.395045	0.999906	ns	rpl36-ps12
1010	ENSMUST00000035497	-0.375874	0.999906	ns	oscp1
1011	ENSMUST00000040213	-1.12869	0.999906	ns	tyw1
1012	ENSMUST00000023952	-1.63829	0.999906	ns	krt8
1013	RMER15_dup4997	-0.666844	0.999906	ns	NA
1014	ENSMUST00000034988	-0.457905	0.999906	ns	rwdd2a
1015	ENSMUST00000224081	-2.32229	0.999906	ns	4833420g17rik
1016	ENSMUST00000135920	-0.520779	0.999906	ns	chrne
1017	ENSMUST00000136605	1.0968	0.999906	ns	inpp5k
1018	ENSMUST00000045295	1.1562	0.999906	ns	pnpla7
1019	ENSMUST00000120879	-0.632373	0.999906	ns	pgap2
1020	ENSMUST00000072406	-2.05403	0.999906	ns	prepl
1021	ENSMUST00000238668	1.8487	0.999906	ns	wdr27
1022	ENSMUST00000178178	-0.35068	0.999906	ns	1700001f09rik
1023	ENSMUST00000167839	-0.913954	0.999906	ns	gm3127
1024	ENSMUST00000224241	1.04947	0.999906	ns	fars2
1025	L1_Mus2_dup2959	0.731956	0.999906	ns	NA
1026	ENSMUST00000190377	0.565941	0.999906	ns	morf4l1
1027	ENSMUST00000189531	-0.398521	0.999906	ns	h2al1b
1028	ENSMUST00000043760	-1.95863	0.999906	ns	mvk
1029	ENSMUST00000018971	-1.32324	0.999906	ns	brsk2
1030	ENSMUST00000145988	0.788287	0.999906	ns	dnhd1
1031	ENSMUST00000146144	0.566339	0.999906	ns	tmco5
1032	ENSMUST00000234966	-0.904772	0.999906	ns	ttc39c
1033	ENSMUST00000076037	-0.546201	0.999906	ns	mrps36
1034	ENSMUST00000216867	1.03752	0.999906	ns	rps25
1035	ENSMUST00000050029	2.02269	0.999906	ns	six1
1036	ENSMUST00000105285	1.05943	0.999906	ns	epyc
1037	ENSMUST00000185197	0.841763	0.999906	ns	dusp15
1038	ENSMUST00000098950	-0.569168	0.999906	ns	elavl1
1039	RSINE1_dup64179	1.45759	0.999906	ns	NA
1040	ENSMUST00000102980	0.409374	0.999906	ns	akr1b1
1041	ENSMUST00000159782	1.03417	0.999906	ns	spmap2
1042	ENSMUST00000106967	0.621997	0.999906	ns	lrrc51
1043	RMER15_dup16204	1.48626	0.999906	ns	NA
1044	ENSMUST00000198254	0.691568	0.999906	ns	sh3glb1
1045	ENSMUST00000020550	-0.336574	0.999906	ns	cdc34
1046	ENSMUST00000160640	0.669207	0.999906	ns	4933434e20rik
1047	ENSMUST00000206154	-1.64951	0.999906	ns	vamp5
1048	MurERV4_19-int_dup759	1.39755	0.999906	ns	NA
1049	ENSMUST00000027230	2.3348	0.999906	ns	dnaaf6rt
1050	ENSMUST00000232840	0.912596	0.999906	ns	gm7818
1051	ENSMUST00000209511	0.649109	0.999906	ns	fank1
1052	ENSMUST00000049567	-0.785234	0.999906	ns	keap1
1053	ENSMUST00000099276	0.500024	0.999906	ns	atxn7l3b
1054	ENSMUST00000001258	1.30838	0.999906	ns	uhrf1
1055	ENSMUST00000155676	-0.967221	0.999906	ns	ubl4a
1056	ENSMUST00000190116	0.614864	0.999906	ns	thap4
1057	RMER10A_dup4030	-0.739672	0.999906	ns	NA
1058	ENSMUST00000130533	-0.579655	0.999906	ns	cpxm1
1059	ENSMUST00000119047	0.922755	0.999906	ns	tmem128
1060	ENSMUST00000170010	-1.42485	0.999906	ns	banf1
1061	ENSMUST00000065049	1.13014	0.999906	ns	rnaseh2a
1062	ORR1A4_dup5971	-0.851687	0.999906	ns	NA
1063	ENSMUST00000220299	0.568885	0.999906	ns	eya4
1064	ENSMUST00000079282	1.36958	0.999906	ns	dennd2b
1065	ENSMUST00000204158	-0.933194	0.999906	ns	hnrnpa2b1
1066	ENSMUST00000028087	-0.74796	0.999906	ns	ppp6c
1067	ENSMUST00000049527	-0.439631	0.999906	ns	prkar1a
1068	ENSMUST00000035651	-1.51773	0.999906	ns	lrrc17
1069	ENSMUST00000233519	0.561861	0.999906	ns	elob
1070	ENSMUST00000002379	-0.44944	0.999906	ns	cd320
1071	ENSMUST00000148430	-0.5714	0.999906	ns	tcte2
1072	MTE2b_dup3187	0.596525	0.999906	ns	NA
1073	ENSMUST00000111996	0.688363	0.999906	ns	atp5mc3
1074	ENSMUST00000037290	0.97985	0.999906	ns	mars1
1075	ENSMUST00000140975	2.23602	0.999906	ns	cenpo
1076	ENSMUST00000114445	1.32833	0.999906	ns	cbx3
1077	ENSMUST00000066352	-0.560706	0.999906	ns	ptrh1
1078	ENSMUST00000209601	1.01779	0.999906	ns	zfp330
1079	MTC-int_dup3029	-0.376097	0.999906	ns	NA
1080	ENSMUST00000074002	0.797379	0.999906	ns	ube3b
1081	ENSMUST00000109232	-0.541532	0.999906	ns	med7
1082	ENSMUST00000047630	-0.42318	0.999906	ns	actrt3
1083	ENSMUST00000185374	0.734473	0.999906	ns	me1
1084	ENSMUST00000138509	2.23591	0.999906	ns	pank2
1085	ENSMUST00000231188	-0.415733	0.999906	ns	NA
1086	ENSMUST00000202950	1.47509	0.999906	ns	slc4a1ap
1087	ENSMUST00000238228	0.965911	0.999906	ns
1088	ENSMUST00000183104	-0.762184	0.999906	ns	osbpl10
1089	ENSMUST00000191189	0.618679	0.999906	ns	morf4l1
1090	ENSMUST00000130868	-0.716148	0.999906	ns	eva1c
1091	ENSMUST00000098586	1.21335	0.999906	ns	sdhaf1
1092	ENSMUST00000193548	0.973359	0.999906	ns	fam178b
1093	ENSMUST00000043627	0.411235	0.999906	ns	mrpl12
1094	ENSMUST00000207405	-0.3433	0.999906	ns	dnajb13
1095	MMSAT4_dup274	-0.804666	0.999906	ns	NA
1096	ENSMUST00000051614	0.54525	0.999906	ns	adam24
1097	ENSMUST00000136477	-1.00634	0.999906	ns	ttc19
1098	ENSMUST00000132763	0.855921	0.999906	ns	cep41
1099	ENSMUST00000172888	-0.754056	0.999906	ns	tapbp
1100	ENSMUST00000225795	0.768431	0.999906	ns	isca1
1101	ENSMUST00000067429	1.6216	0.999906	ns	mdm4
1102	ENSMUST00000226551	1.10838	0.999906	ns	nek4
1103	ENSMUST00000060357	-0.454815	0.999906	ns	1700067k01rik
1104	ENSMUST00000064763	-1.32726	0.999906	ns	zfp608
1105	ENSMUST00000073674	-0.301744	0.999906	ns	tmsb15a
1106	L1M2_dup17005	0.726841	0.999906	ns	NA
1107	ENSMUST00000068271	0.499382	0.999906	ns	ak1
1108	ENSMUST00000180150	-0.385621	0.999906	ns	gm16405
1109	ENSMUST00000113344	-0.651798	0.999906	ns	spata3
1110	ENSMUST00000032585	0.872827	0.999906	ns	pop4
1111	B3_dup63086	0.420072	0.999906	ns	NA
1112	ENSMUST00000028668	0.530347	0.999906	ns	eif3j1
1113	ENSMUST00000123916	1.3079	0.999906	ns	bltp1
1114	ENSMUST00000035894	-0.422933	0.999906	ns	tbata
1115	ENSMUST00000020634	1.29275	0.999906	ns	mapk9
1116	ENSMUST00000189427	-0.738697	0.999906	ns	mgat5
1117	ENSMUST00000059975	0.608996	0.999906	ns	fam174a
1118	ENSMUST00000114140	0.526404	0.999906	ns	agpat1
1119	ENSMUST00000196929	0.409442	0.999906	ns	srpk2
1120	ENSMUST00000107173	-0.997946	0.999906	ns	dusp3
1121	ENSMUST00000043294	-0.741695	0.999906	ns	asb4
1122	ENSMUST00000225653	-0.665372	0.999906	ns	pxk
1123	ENSMUST00000123296	0.496381	0.999906	ns	ndufab1
1124	ENSMUST00000125723	0.812227	0.999906	ns	zfp451
1125	ENSMUST00000238886	0.682064	0.999906	ns	cfap144
1126	ENSMUST00000040321	0.676275	0.999906	ns	trmt10a
1127	ENSMUST00000172361	0.907963	0.999906	ns	hnrnpd
1128	ENSMUST00000066496	-0.783431	0.999906	ns	nudcd3
1129	ENSMUST00000113749	0.863813	0.999906	ns	NA
1130	ENSMUST00000032936	-0.652351	0.999906	ns	ppp4c
1131	ENSMUST00000023467	-0.922639	0.999906	ns	pak2
1132	ENSMUST00000023809	0.702822	0.999906	ns	amhr2
1133	ENSMUST00000237170	0.964467	0.999906	ns	fhip2a
1134	ENSMUST00000103171	-0.510709	0.999906	ns	ovol2
1135	ENSMUST00000041830	-0.750441	0.999906	ns	ntmt1
1136	ENSMUST00000081134	0.646067	0.999906	ns	sycp2
1137	ENSMUST00000182172	-1.41527	0.999906	ns	ccdc166
1138	ENSMUST00000137323	1.63115	0.999906	ns	akap10
1139	ENSMUST00000096663	-0.750754	0.999906	ns	adam25
1140	ENSMUST00000053293	0.685945	0.999906	ns	zscan12
1141	ENSMUST00000160144	0.798729	0.999906	ns	rnf146
1142	ENSMUST00000150338	1.6319	0.999906	ns	dot1l
1143	ENSMUST00000228736	0.853985	0.999906	ns	spcs1
1144	ENSMUST00000033173	-2.02184	0.999906	ns	polr3e
1145	ENSMUST00000005015	1.85019	0.999906	ns	prcc
1146	ENSMUST00000132967	0.761649	0.999906	ns	fsip2
1147	ENSMUST00000075756	0.911036	0.999906	ns	or6d12
1148	ENSMUST00000063775	-1.17571	0.999906	ns	ldlrad4
1149	ENSMUST00000102725	-0.548025	0.999906	ns	4930522h14rik
1150	ENSMUST00000106557	1.89129	0.999906	ns	ccp110
1151	ENSMUST00000108838	0.78167	0.999906	ns	pcbp2
1152	ENSMUST00000128909	-0.357351	0.999906	ns	tlcd4
1153	ENSMUST00000179554	-0.29833	0.999906	ns	dynlt1f
1154	ENSMUST00000100672	0.464499	0.999906	ns	samd4
1155	ENSMUST00000069600	0.649887	0.999906	ns	ndrg3
1156	ENSMUST00000111325	0.862564	0.999906	ns	sdr39u1
1157	ENSMUST00000108134	-0.758618	0.999906	ns	smim8
1158	ENSMUST00000036503	-0.523118	0.999906	ns	zfand4
1159	ENSMUST00000132804	0.579447	0.999906	ns	ubxn6
1160	ENSMUST00000027131	0.634333	0.999906	ns	slc39a10
1161	ENSMUST00000097958	-0.685093	0.999906	ns	sigirr
1162	ENSMUST00000035484	-0.564904	0.999906	ns	cdv3
1163	ENSMUST00000000028	-1.33332	0.999906	ns	cdc45
1164	ENSMUST00000190277	0.30526	0.999906	ns	gm28437
1165	ENSMUST00000037190	-0.685803	0.999906	ns	hpf1
1166	ENSMUST00000132775	0.404463	0.999906	ns	morn3
1167	ENSMUST00000023813	-0.47257	0.999906	ns	tarbp2
1168	ENSMUST00000019076	0.736464	0.999906	ns	map2k3
1169	ENSMUST00000195827	1.37812	0.999906	ns	rpl22l1
1170	ENSMUST00000089217	-0.726769	0.999906	ns	uba1
1171	ENSMUST00000106454	0.315398	0.999906	ns	h3f3b
1172	ENSMUST00000171737	-0.347234	0.999906	ns	odc1
1173	ENSMUST00000093802	0.773808	0.999906	ns	cep162
1174	ENSMUST00000179032	-1.94551	0.999906	ns	gm6408
1175	ENSMUST00000030931	-1.19281	0.999906	ns	pank4
1176	ENSMUST00000063562	0.347584	0.999906	ns	mipep
1177	ENSMUST00000177422	0.652175	0.999906	ns	usp2
1178	ENSMUST00000020372	-0.391811	0.999906	ns	uqcr11
1179	ENSMUST00000025743	1.35541	0.999906	ns	mrpl21
1180	ENSMUST00000170102	-0.580986	0.999906	ns	luzp1
1181	ENSMUST00000212214	0.680387	0.999906	ns	csnk2a2
1182	ENSMUST00000135515	0.764849	0.999906	ns	mcrip1
1183	ENSMUST00000109331	1.26549	0.999906	ns	plxnb2
1184	ENSMUST00000182459	-0.71522	0.999906	ns	prkg1
1185	ENSMUST00000105499	0.608491	0.999906	ns	snx3
1186	ENSMUST00000138889	1.45951	0.999906	ns	ntmt1
1187	ENSMUST00000121146	0.416842	0.999906	ns	tdrd5
1188	ENSMUST00000056937	-1.08138	0.999906	ns	hscb
1189	ENSMUST00000065957	1.06344	0.999906	ns	syt5
1190	ENSMUST00000019876	-0.332183	0.999906	ns	calr3
1191	ENSMUST00000117424	1.57542	0.999906	ns	cc2d1a
1192	ENSMUST00000180290	0.883983	0.999906	ns	phospho2
1193	ENSMUST00000088922	0.460924	0.999906	ns	gtf2f2
1194	ENSMUST00000112144	1.40749	0.999906	ns	dync1i2
1195	ENSMUST00000026572	-0.804677	0.999906	ns	hras
1196	ENSMUST00000149796	0.735469	0.999906	ns	rer1
1197	ENSMUST00000183969	-1.83	0.999906	ns	NA
1198	ENSMUST00000190729	0.591262	0.999906	ns	ak6
1199	ORR1A2_dup9358	-0.540821	0.999906	ns	NA
1200	ENSMUST00000107305	0.905	0.999906	ns	hdgfl3
1201	ENSMUST00000219555	0.527803	0.999906	ns	hspa2
1202	ENSMUST00000136960	0.722694	0.999906	ns	sh2b3
1203	ENSMUST00000119953	0.862555	0.999906	ns	rsl1d1
1204	ENSMUST00000112925	-0.678803	0.999906	ns	ift122
1205	ENSMUST00000029165	0.617846	0.999906	ns	rab5if
1206	ENSMUST00000206818	0.546836	0.999906	ns	phkg2
1207	ENSMUST00000107764	0.66839	0.999906	ns	hemgn
1208	ENSMUST00000116317	0.583762	0.999906	ns	dynlt5
1209	ENSMUST00000023391	0.647747	0.999906	ns	mrpl40
1210	ENSMUST00000155943	-0.847988	0.999906	ns	dgcr2
1211	ENSMUST00000169745	0.570188	0.999906	ns	agtpbp1
1212	L1MA4A_dup2567	-1.1543	0.999906	ns	NA
1213	ENSMUST00000220238	-0.724939	0.999906	ns	susd6
1214	ENSMUST00000085018	1.77384	0.999906	ns	ip6k2
1215	ENSMUST00000066319	-0.538782	0.999906	ns	cimap3
1216	ENSMUST00000101094	0.486739	0.999906	ns	otub2
1217	ENSMUST00000111497	0.557986	0.999906	ns	abhd5
1218	ENSMUST00000149191	0.987429	0.999906	ns	atp5f1e
1219	ENSMUST00000070458	-0.784787	0.999906	ns	lrrc56
1220	ENSMUST00000030189	-0.809378	0.999906	ns	gba2
1221	ENSMUST00000096899	-0.407148	0.999906	ns	bc061237
1222	ENSMUST00000209542	-0.55926	0.999906	ns	hook3
1223	ENSMUST00000135988	0.509184	0.999906	ns	desi1
1224	ENSMUST00000181779	0.650172	0.999906	ns	gm2916
1225	ENSMUST00000096053	-0.561164	0.999906	ns	slf2
1226	ENSMUST00000170862	-1.35758	0.999906	ns	csnk1a1
1227	ENSMUST00000211765	1.15591	0.999906	ns	nucb1
1228	ENSMUST00000077968	-0.411305	0.999906	ns	garin2
1229	ENSMUST00000146905	0.429454	0.999906	ns	arl4a
1230	ENSMUST00000223413	0.84736	0.999906	ns	dlst
1231	ENSMUST00000055322	-0.796935	0.999906	ns	ier5
1232	ENSMUST00000093132	-0.602859	0.999906	ns	clk4
1233	ENSMUST00000099197	-0.468811	0.999906	ns	ttll9
1234	ENSMUST00000027067	0.872024	0.999906	ns	gsta3
1235	ENSMUST00000141305	0.979662	0.999906	ns	ift122
1236	ENSMUST00000108601	0.325729	0.999906	ns	ybx2
1237	ENSMUST00000020252	0.538149	0.999906	ns	sycp3
1238	ENSMUST00000021158	0.911193	0.999906	ns	txndc17
1239	ENSMUST00000115077	1.38975	0.999906	ns	abcb8
1240	ENSMUST00000066849	-1.00118	0.999906	ns	lef1
1241	Lx9_dup43427	-0.536747	0.999906	ns	NA
1242	ENSMUST00000169860	-0.425442	0.999906	ns	morf4l1
1243	ENSMUST00000023295	-0.512266	0.999906	ns	acr
1244	ENSMUST00000181849	1.08395	0.999906	ns	4930471m09rik
1245	ENSMUST00000045116	-0.32491	0.999906	ns	1700003f12rik
1246	ENSMUST00000102542	-1.34289	0.999906	ns	dph6
1247	ENSMUST00000188873	-0.604932	0.999906	ns	retreg2
1248	ENSMUST00000185497	0.762432	0.999906	ns	ccdc196
1249	ENSMUST00000163271	1.50703	0.999906	ns	mgll
1250	ENSMUST00000072376	0.953717	0.999906	ns	rnf14
1251	ENSMUST00000148665	-1.0267	0.999906	ns	sf3a2
1252	ENSMUST00000221628	0.502351	0.999906	ns	ppm1a
1253	ENSMUST00000114764	0.737881	0.999906	ns	slc26a8
1254	Lx2A1_dup491	1.19424	0.999906	ns	NA
1255	ENSMUST00000000759	-0.448148	0.999906	ns	chmp1a
1256	B2_Mm1t_dup10637	0.604423	0.999906	ns	NA
1257	ENSMUST00000137698	0.722036	0.999906	ns	chrac1
1258	ENSMUST00000162251	-0.489669	0.999906	ns	phyhipl
1259	ENSMUST00000116380	0.507243	0.999906	ns	rpn2
1260	ENSMUST00000236160	0.543082	0.999906	ns	rbm4b
1261	ENSMUST00000034905	1.83271	0.999906	ns	gclc
1262	ENSMUST00000230177	-0.779855	0.999906	ns	ptp4a3
1263	ENSMUST00000026012	0.626154	0.999906	ns	cyp17a1
1264	ENSMUST00000151189	-0.619041	0.999906	ns	tmed7
1265	ENSMUST00000022060	0.668027	0.999906	ns	pdcd6
1266	RSINE1_dup44180	-0.770183	0.999906	ns	NA
1267	MTD_dup12077	1.00006	0.999906	ns	NA
1268	ENSMUST00000025357	0.363494	0.999906	ns	ap3s1
1269	ENSMUST00000189711	-1.5777	0.999906	ns	cfap77
1270	ENSMUST00000232018	-0.521677	0.999906	ns	fam3b
1271	ENSMUST00000035220	-0.277315	0.999906	ns	prkar2a
1272	ENSMUST00000019803	-0.682581	0.999906	ns	ccdc12
1273	ORR1E_dup16733	-1.13539	0.999906	ns	NA
1274	ENSMUST00000090192	-0.384546	0.999906	ns	ube2l3
1275	ENSMUST00000212795	-0.490281	0.999906	ns	hsbp1
1276	ENSMUST00000238825	0.463447	0.999906	ns	amz2
1277	ENSMUST00000145706	1.43899	0.999906	ns	slx4
1278	ENSMUST00000119261	1.09828	0.999906	ns	edc4
1279	ENSMUST00000047179	1.82652	0.999906	ns	zfp598
1280	ENSMUST00000030813	1.38074	0.999906	ns	cenps
1281	ENSMUST00000060864	0.296613	0.999906	ns	tesk1
1282	ENSMUST00000135941	0.901738	0.999906	ns	pfdn2
1283	ENSMUST00000022386	-0.386779	0.999906	ns	samd4
1284	ENSMUST00000064447	-0.425114	0.999906	ns	nup188
1285	ENSMUST00000058793	-0.616468	0.999906	ns	poldip3
1286	ENSMUST00000213547	1.75689	0.999906	ns	lrrc36
1287	ENSMUST00000136252	1.18831	0.999906	ns	parl
1288	ENSMUST00000115585	-0.680865	0.999906	ns	cdc45
1289	ENSMUST00000144093	-1.37208	0.999906	ns	spout1
1290	ENSMUST00000145903	-0.350072	0.999906	ns	rabepk
1291	ENSMUST00000103107	-0.697112	0.999906	ns	cntd1
1292	ENSMUST00000124156	-1.61285	0.999906	ns	hsp90aa1
1293	RCHARR1_dup877	-1.14378	0.999906	ns	NA
1294	ENSMUST00000106215	0.473461	0.999906	ns	actg1
1295	ENSMUST00000193919	0.513173	0.999906	ns	1700056e22rik
1296	ENSMUST00000152718	0.582581	0.999906	ns	4930505a04rik
1297	ENSMUST00000117584	-0.393891	0.999906	ns	pom121l12
1298	ENSMUST00000009220	-0.607032	0.999906	ns	zmat5
1299	ENSMUST00000107619	0.511751	0.999906	ns	klf4
1300	ENSMUST00000040308	1.74363	0.999906	ns	sh2b3
1301	RMER1A_dup2657	-0.522111	0.999906	ns	NA
1302	ENSMUST00000038791	0.347103	0.999906	ns	gde1
1303	ENSMUST00000075657	1.80878	0.999906	ns	ap3s2
1304	ENSMUST00000030309	1.05514	0.999906	ns	eqtn
1305	ENSMUST00000236549	0.659168	0.999906	ns	abhd17b
1306	ENSMUST00000042750	-0.586653	0.999906	ns	pgap4
1307	ENSMUST00000203883	0.470002	0.999906	ns	oaz3
1308	ENSMUST00000105113	-0.599247	0.999906	ns	tex13c1
1309	ENSMUST00000164505	1.42852	0.999906	ns	slc25a3
1310	ENSMUST00000030563	-1.42872	0.999906	ns	pef1
1311	ENSMUST00000073179	0.330825	0.999906	ns	ppp1r14bl
1312	ENSMUST00000039605	-0.478694	0.999906	ns	fam50b
1313	ENSMUST00000209165	-0.495078	0.999906	ns	zfand6
1314	ENSMUST00000137304	0.848085	0.999906	ns	mif4gd
1315	ENSMUST00000110695	-0.418204	0.999906	ns	bri3
1316	ENSMUST00000101340	0.811582	0.999906	ns	pttg1
1317	ENSMUST00000113548	0.499633	0.999906	ns	NA
1318	ENSMUST00000164924	0.77575	0.999906	ns	pnpla2
1319	ENSMUST00000047510	1.03445	0.999906	ns	usp5
1320	ENSMUST00000025815	-0.645208	0.999906	ns	zng1
1321	ENSMUST00000145836	0.423857	0.999906	ns	tmem53
1322	ENSMUST00000125901	1.37456	0.999906	ns	carmil1
1323	ENSMUST00000115119	-1.56589	0.999906	ns	NA
1324	ENSMUST00000163402	-0.444079	0.999906	ns	synj2bp
1325	ENSMUST00000090682	-0.927143	0.999906	ns	kbtbd4
1326	B3A_dup87282	1.37329	0.999906	ns	NA
1327	ENSMUST00000220212	0.438834	0.999906	ns	garin2
1328	ENSMUST00000239015	0.781015	0.999906	ns	emc10
1329	ENSMUST00000230362	0.356545	0.999906	ns	septin12
1330	ENSMUST00000006774	0.538886	0.999906	ns	gtf2h1
1331	ENSMUST00000233145	-0.735003	0.999906	ns	kctd20
1332	ENSMUST00000080008	-0.849215	0.999906	ns	arfgap2
1333	ENSMUST00000182589	-1.90976	0.999906	ns	plce1
1334	ENSMUST00000021614	-0.613371	0.999906	ns	pfkp
1335	ENSMUST00000127082	1.63448	0.999906	ns	polg
1336	ENSMUST00000047616	-0.315911	0.999906	ns	jmjd6
1337	ENSMUST00000200993	1.01426	0.999906	ns	polr1d
1338	ENSMUST00000110242	1.14797	0.999906	ns	ints10
1339	ENSMUST00000115788	-0.544264	0.999906	ns	synj2
1340	Lx9_dup37277	0.621451	0.999906	ns	NA
1341	ENSMUST00000125996	0.622275	0.999906	ns	spag4
1342	ENSMUST00000025872	0.395483	0.999906	ns	spata6l
1343	ENSMUST00000212208	0.757076	0.999906	ns	mical3
1344	ENSMUST00000151786	-0.617076	0.999906	ns	prkrip1
1345	ENSMUST00000143677	-0.394911	0.999906	ns	tmem151a
1346	ENSMUST00000115584	-1.14674	0.999906	ns	ssxb9
1347	ENSMUST00000022821	-0.699848	0.999906	ns	dhrs4
1348	ENSMUST00000105364	-0.642959	0.999906	ns	ndufs7
1349	ENSMUST00000090749	0.630454	0.999906	ns	ppia
1350	ENSMUST00000038447	0.354573	0.999906	ns	efhc1
1351	ENSMUST00000064370	-0.691888	0.999906	ns	pkdrej
1352	ENSMUST00000086112	-0.514946	0.999906	ns	ap2s1
1353	ENSMUST00000183146	-0.627669	0.999906	ns	rnf113a2
1354	ENSMUST00000161051	0.456572	0.999906	ns	eif4g2
1355	ENSMUST00000106205	0.796085	0.999906	ns	hgs
1356	ENSMUST00000143230	-0.81005	0.999906	ns	fkbp1a
1357	ENSMUST00000169833	-0.279285	0.999906	ns	hspb9
1358	ENSMUST00000170883	0.425863	0.999906	ns	hdlbp
1359	L2_dup12402	1.39333	0.999906	ns	NA
1360	ENSMUST00000089230	0.651393	0.999906	ns	ppp2r2a
1361	ENSMUST00000177158	0.862149	0.999906	ns	ip6k1
1362	ENSMUST00000098106	1.10381	0.999906	ns	rusc2
1363	ENSMUST00000058060	0.406586	0.999906	ns	bod1
1364	ENSMUST00000115776	-1.13351	0.999906	ns	ube2v2
1365	ENSMUST00000142084	0.686529	0.999906	ns	vdac2
1366	ENSMUST00000067663	-0.370636	0.999906	ns	psmc3
1367	ENSMUST00000212410	-0.475212	0.999906	ns	cklf
1368	ENSMUST00000142997	1.18198	0.999906	ns	mbd3
1369	ENSMUST00000072186	-0.715176	0.999906	ns	strbp
1370	ENSMUST00000231120	-0.602639	0.999906	ns	NA
1371	ENSMUST00000030684	0.87632	0.999906	ns	gnl2
1372	ENSMUST00000185477	-0.55381	0.999906	ns
1373	ENSMUST00000219507	0.432962	0.999906	ns	garin2
1374	ENSMUST00000028118	0.50653	0.999906	ns	prkcq
1375	ENSMUST00000143678	1.0309	0.999906	ns	rpl7a
1376	ENSMUST00000109930	0.748822	0.999906	ns	ascc2
1377	ENSMUST00000080233	-0.30701	0.999906	ns	tsks
1378	ENSMUST00000181859	0.475132	0.999906	ns	cdiptos
1379	ENSMUST00000110636	0.615794	0.999906	ns	zmynd11
1380	ENSMUST00000237407	0.902272	0.999906	ns	kif20a
1381	ENSMUST00000076316	-0.956934	0.999906	ns	arhgap10
1382	ENSMUST00000041213	-0.980359	0.999906	ns	cnppd1
1383	ENSMUST00000004055	-0.493515	0.999906	ns	dzip1
1384	RLTR9E_dup284	-0.415442	0.999906	ns	NA
1385	ENSMUST00000233197	-0.712718	0.999906	ns	kctd20
1386	ENSMUST00000063782	0.832594	0.999906	ns	fam118b
1387	ENSMUST00000105579	0.830482	0.999906	ns	sdf4
1388	ENSMUST00000108265	-2.22902	0.999906	ns	lrriq4
1389	ENSMUST00000199977	0.544771	0.999906	ns	tmigd3
1390	ENSMUST00000015049	-0.30547	0.999906	ns	dnajb9
1391	ENSMUST00000075552	-0.433348	0.999906	ns	cyp2a12
1392	ENSMUST00000176454	-0.885813	0.999906	ns	gm20662
1393	ENSMUST00000162594	-0.497902	0.999906	ns	bud31
1394	ENSMUST00000003461	0.724506	0.999906	ns	ogdh
1395	ENSMUST00000173397	0.809126	0.999906	ns	dnm2
1396	ENSMUST00000204257	1.58906	0.999906	ns	ppp6c
1397	ENSMUST00000003529	-1.19259	0.999906	ns	paf1
1398	ENSMUST00000155757	0.760156	0.999906	ns	rragc
1399	ENSMUST00000132397	0.440043	0.999906	ns	gm20517
1400	ENSMUST00000034220	0.452213	0.999906	ns	herpud1
1401	ENSMUST00000003123	-0.676716	0.999906	ns	fam32a
1402	ENSMUST00000111606	1.10896	0.999906	ns	tdrd1
1403	ENSMUST00000067940	-0.59709	0.999906	ns	1700013h16rik
1404	ENSMUST00000037275	0.602378	0.999906	ns	ccdc15
1405	ENSMUST00000206875	0.596466	0.999906	ns	mapk3
1406	L2_dup6270	-0.461909	0.999906	ns	NA
1407	B4A_dup93778	-0.727472	0.999906	ns	NA
1408	ENSMUST00000006478	-0.471571	0.999906	ns	tmem147
1409	ENSMUST00000105362	-0.637674	0.999906	ns	dazap1
1410	ENSMUST00000087864	-1.68589	0.999906	ns	uvssa
1411	ENSMUST00000034264	-0.432207	0.999906	ns	pgls
1412	ENSMUST00000169361	-0.491944	0.999906	ns	gm3486
1413	ENSMUST00000028148	-1.45342	0.999906	ns	fpgs
1414	ENSMUST00000050552	0.422253	0.999906	ns	bzw1
1415	ENSMUST00000170759	1.22419	0.999906	ns	gpatch11
1416	ENSMUST00000065308	-0.828189	0.999906	ns	azin1
1417	ENSMUST00000139398	0.688975	0.999906	ns	diablo
1418	ENSMUST00000226565	0.407991	0.999906	ns	phf7
1419	ENSMUST00000182183	1.20979	0.999906	ns	washc3
1420	ENSMUST00000093140	-0.393509	0.999906	ns	anapc11
1421	ENSMUST00000109947	0.559937	0.999906	ns	cst8
1422	ENSMUST00000011896	0.766886	0.999906	ns	pgam1
1423	ENSMUST00000130646	-1.15531	0.999906	ns	abca14
1424	ENSMUST00000022808	-0.292481	0.999906	ns	pabpn1
1425	ENSMUST00000114666	0.606061	0.999906	ns	atp6v1a
1426	ENSMUST00000107344	1.33515	0.999906	ns	chtop
1427	ENSMUST00000025639	0.804235	0.999906	ns	ccdc86
1428	ENSMUST00000114993	-1.94418	0.999906	ns	cnot4
1429	ENSMUST00000025166	-1.03904	0.999906	ns	cdh2
1430	ENSMUST00000095691	-0.368301	0.999906	ns	cep85l
1431	ENSMUST00000080058	0.300432	0.999906	ns	egln2
1432	ENSMUST00000063531	1.00389	0.999906	ns	cdkn2c
1433	ENSMUST00000041110	0.473029	0.999906	ns	ttc7
1434	ENSMUST00000102573	-1.00425	0.999906	ns	trim44
1435	ENSMUST00000081331	-1.13571	0.999906	ns
1436	ENSMUST00000086674	1.14576	0.999906	ns	NA
1437	ENSMUST00000000137	-0.434922	0.999906	ns	actr2
1438	ENSMUST00000086075	-0.839824	0.999906	ns	scarb1
1439	ENSMUST00000107509	0.981202	0.999906	ns	zpbp2
1440	ENSMUST00000045296	-0.44589	0.999906	ns	siah1a
1441	ENSMUST00000125283	-0.666769	0.999906	ns	nptxr
1442	ENSMUST00000107894	-0.482498	0.999906	ns	dgke
1443	ENSMUST00000068894	0.503192	0.999906	ns	capza1b
1444	ENSMUST00000001963	-0.305098	0.999906	ns	ace
1445	ENSMUST00000238839	0.444649	0.999906	ns	lpin1
1446	ENSMUST00000120594	-0.560528	0.999906	ns	cadm2
1447	ENSMUST00000165853	0.602596	0.999906	ns	ptp4a2
1448	ENSMUST00000079314	0.547879	0.999906	ns	NA
1449	ENSMUST00000174648	-0.874791	0.999906	ns	ndst4
1450	ENSMUST00000218893	-0.631125	0.999906	ns	mrpl42
1451	ENSMUST00000025774	0.525315	0.999906	ns	sf3b2
1452	ENSMUST00000027783	0.862241	0.999906	ns	desi2
1453	ENSMUST00000061052	0.469175	0.999906	ns	atat1
1454	ENSMUST00000020339	-0.435389	0.999906	ns	tbc1d15
1455	ENSMUST00000225545	0.819222	0.999906	ns	zscan12
1456	ENSMUST00000221177	-0.80601	0.999906	ns	crppa
1457	ENSMUST00000074380	-0.384992	0.999906	ns	cimip4
1458	ENSMUST00000027102	-0.724625	0.999906	ns	4933402d24rik
1459	ENSMUST00000102995	-0.827726	0.999906	ns	ahcyl2
1460	ENSMUST00000065329	0.61277	0.999906	ns	tmem248
1461	ENSMUST00000217885	-1.85516	0.999906	ns	plekhn1
1462	ENSMUST00000059802	-0.362286	0.999906	ns	rpl29
1463	ENSMUST00000216841	-0.450138	0.999906	ns	ubl7
1464	ENSMUST00000034567	0.466677	0.999906	ns	dlat
1465	ENSMUST00000026125	1.58247	0.999906	ns	alyref
1466	ENSMUST00000094273	-1.55508	0.999906	ns	catspere2
1467	ENSMUST00000165199	0.437726	0.999906	ns	arsa
1468	ENSMUST00000097398	-0.423119	0.999906	ns	dynlt2a1
1469	ENSMUST00000225233	0.678658	0.999906	ns	vps13a
1470	ENSMUST00000023555	-1.0551	0.999906	ns	hspbap1
1471	ENSMUST00000008966	-0.284686	0.999906	ns	acyp1
1472	ENSMUST00000020365	-0.371627	0.999906	ns	pwwp3a
1473	ENSMUST00000227344	0.670977	0.999906	ns	dzip1
1474	ENSMUST00000084241	-0.425308	0.999906	ns	wasf2
1475	ENSMUST00000218022	-0.689324	0.999906	ns	smc6
1476	ENSMUST00000085953	1.31055	0.999906	ns	dmac2
1477	ENSMUST00000082024	0.880619	0.999906	ns	pals1
1478	ENSMUST00000222740	-0.407539	0.999906	ns	nqo2
1479	ENSMUST00000107359	-1.29406	0.999906	ns	megf9
1480	ENSMUST00000031131	0.560225	0.999906	ns	uchl1
1481	ENSMUST00000056919	-0.469638	0.999906	ns	csnk2a2
1482	ENSMUST00000018880	-0.593448	0.999906	ns	ndel1
1483	ENSMUST00000012152	0.740549	0.999906	ns	dgcr2
1484	ENSMUST00000037865	-0.838045	0.999906	ns	atp6v0a2
1485	ENSMUST00000100168	1.3869	0.999906	ns	tarbp2
1486	ENSMUST00000230068	-0.451868	0.999906	ns	NA
1487	L1MC1_dup978	0.897548	0.999906	ns	NA
1488	ENSMUST00000107212	0.590241	0.999906	ns	nbr1
1489	MIRb_dup34866	0.381051	0.999906	ns	NA
1490	ENSMUST00000103038	0.585471	0.999906	ns	nat9
1491	ENSMUST00000161421	0.52418	0.999906	ns	mfap3l
1492	ENSMUST00000207601	-0.502807	0.999906	ns	spint2
1493	ENSMUST00000115277	0.834598	0.999906	ns	dpy19l1
1494	ENSMUST00000160249	-1.02651	0.999906	ns	rnf123
1495	ENSMUST00000030134	0.294896	0.999906	ns	rad23b
1496	ENSMUST00000178906	0.567579	0.999906	ns
1497	ENSMUST00000053211	-1.56076	0.999906	ns	mfsd6l
1498	ENSMUST00000214152	-0.92442	0.999906	ns	or4k6
1499	ENSMUST00000042312	-0.599723	0.999906	ns	trafd1
1500	ENSMUST00000076272	-1.22362	0.999906	ns	abca15
1501	ENSMUST00000109952	0.678956	0.999906	ns	cstl1
1502	ENSMUST00000107886	1.73285	0.999906	ns	rgp1
1503	ENSMUST00000223375	-0.356711	0.999906	ns	tmed10
1504	ENSMUST00000103129	-1.10298	0.999906	ns	dsn1
1505	ENSMUST00000105411	0.770104	0.999906	ns	pcbp3
1506	ENSMUST00000039146	1.06079	0.999906	ns	tex19.2
1507	ENSMUST00000221648	-0.716707	0.999906	ns	eif5
1508	ENSMUST00000022102	0.459354	0.999906	ns	clptm1l
1509	ENSMUST00000206581	-0.615854	0.999906	ns	uri1
1510	ENSMUST00000020437	-0.559781	0.999906	ns	mdm1
1511	ENSMUST00000047170	-0.665403	0.999906	ns	klc3
1512	ENSMUST00000113086	0.624845	0.999906	ns	rabepk
1513	ENSMUST00000103018	1.51514	0.999906	ns	slc38a10
1514	ENSMUST00000109678	0.682597	0.999906	ns	spmip7
1515	ENSMUST00000022734	0.869279	0.999906	ns	dnajc3
1516	ENSMUST00000203816	0.533044	0.999906	ns	rpl32
1517	ENSMUST00000020208	0.948172	0.999906	ns	fgd6
1518	ENSMUST00000034620	0.372111	0.999906	ns	acrv1
1519	ENSMUST00000164386	0.89995	0.999906	ns	s2bpcox16
1520	ENSMUST00000046856	0.386619	0.999906	ns	chn2
1521	B3_dup133366	-0.627524	0.999906	ns	NA
1522	ENSMUST00000195998	0.778867	0.999906	ns	rps27
1523	ENSMUST00000121444	0.82121	0.999906	ns	lrrc43
1524	ENSMUST00000022765	-1.37318	0.999906	ns	rab2b
1525	ENSMUST00000034272	-0.551247	0.999906	ns	mvb12a
1526	ENSMUST00000183130	-0.865166	0.999906	ns	ccdc166
1527	ENSMUST00000025696	-0.588795	0.999906	ns	ak3
1528	ENSMUST00000005053	-0.468882	0.999906	ns	tmem242
1529	ENSMUST00000006976	0.792502	0.999906	ns	odad4
1530	ENSMUST00000225373	0.711387	0.999906	ns	4921517d22rik
1531	ENSMUST00000164108	0.459911	0.999906	ns	cul3
1532	ENSMUST00000178385	0.591775	0.999906	ns	zfand6
1533	ENSMUST00000057135	0.643739	0.999906	ns	ttbk2
1534	ENSMUST00000043815	-0.587295	0.999906	ns	nup205
1535	ENSMUST00000234654	-0.593184	0.999906	ns	camk4
1536	ENSMUST00000108625	1.28026	0.999906	ns	rps9
1537	ENSMUST00000022871	0.568485	0.999906	ns	sdc2
1538	ENSMUST00000135377	-1.56038	0.999906	ns	fip1l1
1539	ENSMUST00000081838	-1.02451	0.999906	ns	zdhhc12
1540	ENSMUST00000021345	0.711513	0.999906	ns	gtf2a1
1541	ENSMUST00000036226	0.308655	0.999906	ns	fem1c
1542	ENSMUST00000067925	0.583232	0.999906	ns	hmgb2
1543	ENSMUST00000171906	-2.19153	0.999906	ns	gm3667
1544	ENSMUST00000062626	1.50652	0.999906	ns	tigd2
1545	ENSMUST00000050129	-0.297644	0.999906	ns	cox7b2
1546	ENSMUST00000118136	-0.688874	0.999906	ns	gse1
1547	ENSMUST00000161726	-0.872226	0.999906	ns	rsrc1
1548	ENSMUST00000071949	-0.812122	0.999906	ns	bloc1s4
1549	ENSMUST00000111002	-0.504321	0.999906	ns	fbxo24
1550	ENSMUST00000070198	0.5613	0.999906	ns	ppp3ca
1551	ENSMUST00000020820	0.487289	0.999906	ns	mrpl22
1552	ENSMUST00000095806	-1.48863	0.999906	ns	map3k5
1553	ENSMUST00000131315	-0.468184	0.999906	ns	1700001o22rik
1554	ENSMUST00000163544	2.02525	0.999906	ns	speer1i
1555	ENSMUST00000038627	0.355464	0.999906	ns	zfp91
1556	ENSMUST00000205058	-0.700185	0.999906	ns	bc049715
1557	ENSMUST00000035938	-0.818922	0.999906	ns	ccl5
1558	ENSMUST00000033139	-0.62703	0.999906	ns	ate1
1559	RMER20C_Mm_dup1149	-1.12355	0.999906	ns	NA
1560	ENSMUST00000062350	0.951804	0.999906	ns	zscan21
1561	ENSMUST00000212513	0.745569	0.999906	ns	prss54
1562	ENSMUST00000149903	1.21296	0.999906	ns	ccdc180
1563	ENSMUST00000132280	0.447237	0.999906	ns	ace
1564	ENSMUST00000022616	0.4183	0.999906	ns	clu
1565	ENSMUST00000111336	0.539486	0.999906	ns	sdhc
1566	ENSMUST00000038369	-1.02654	0.999906	ns	cipc
1567	ENSMUST00000079205	-0.930885	0.999906	ns	chpf
1568	ENSMUST00000045174	-0.465077	0.999906	ns	ypel5
1569	ENSMUST00000004985	-0.855949	0.999906	ns	brpf3
1570	ENSMUST00000062387	0.771442	0.999906	ns	kcnj9
1571	ENSMUST00000178946	-0.539628	0.999906	ns	kcne3
1572	ENSMUST00000065515	-0.504223	0.999906	ns	tfg
1573	ENSMUST00000108721	-0.82083	0.999906	ns	atpaf2
1574	ENSMUST00000150641	1.41671	0.999906	ns	prpf40b
1575	ENSMUST00000141411	0.611835	0.999906	ns	spata25
1576	ENSMUST00000235550	0.634648	0.999906	ns	pudp
1577	ENSMUST00000084276	-1.85687	0.999906	ns	zscan20
1578	ENSMUST00000054607	0.803105	0.999906	ns	ahcy
1579	ENSMUST00000056518	-0.617774	0.999906	ns	fam131a
1580	ID_B1_dup27209	-0.451633	0.999906	ns	NA
1581	ENSMUST00000170207	1.46883	0.999906	ns	gm8108
1582	ENSMUST00000031273	0.351501	0.999906	ns	cds1
1583	ENSMUST00000230258	-0.292676	0.999906	ns	NA
1584	ENSMUST00000046174	0.599768	0.999906	ns	cldn11
1585	ENSMUST00000119756	1.11386	0.999906	ns	tbc1d1
1586	ENSMUST00000005600	0.549547	0.999906	ns	rfx1
1587	ENSMUST00000041208	-1.08574	0.999906	ns	aaas
1588	ENSMUST00000105378	0.613733	0.999906	ns	med16
1589	ENSMUST00000034393	0.987564	0.999906	ns	tmed6
1590	ENSMUST00000085546	-0.725009	0.999906	ns	hmgb1
1591	ENSMUST00000220541	-0.646109	0.999906	ns	pacs2
1592	ENSMUST00000027650	0.633667	0.999906	ns	cd55
1593	PB1D7_dup4904	0.976553	0.999906	ns	NA
1594	ENSMUST00000107353	0.760226	0.999906	ns	zfp592
1595	ENSMUST00000042601	-0.892939	0.999906	ns	dhx38
1596	ENSMUST00000114548	-0.549333	0.999906	ns	cadm1
1597	ENSMUST00000106251	-1.21597	0.999906	ns	fus
1598	ENSMUST00000227653	0.599525	0.999906	ns	sorbs3
1599	ENSMUST00000041003	-0.522407	0.999906	ns	tfb1m
1600	ENSMUST00000146736	-0.391974	0.999906	ns	gtsf1
1601	Lx5_dup13063	2.59373	0.999906	ns	NA
1602	ENSMUST00000111268	-0.352262	0.999906	ns	sap18
1603	ENSMUST00000228554	0.470828	0.999906	ns	nudt18
1604	ENSMUST00000030087	-0.418217	0.999906	ns	wdr31
1605	ENSMUST00000078617	-0.376732	0.999906	ns	aldoart1
1606	ENSMUST00000099149	1.70726	0.999906	ns	nnt
1607	ENSMUST00000102872	0.762156	0.999906	ns	rapgef1
1608	ENSMUST00000036174	0.800931	0.999906	ns	gramd1c
1609	ENSMUST00000036085	0.380263	0.999906	ns	fbxw10
1610	ENSMUST00000217241	0.647169	0.999906	ns	cep126
1611	ENSMUST00000040506	0.583578	0.999906	ns	fam13b
1612	ENSMUST00000020163	-0.764464	0.999906	ns	nedd1
1613	ENSMUST00000233752	0.843781	0.999906	ns	snrpc
1614	ENSMUST00000239061	-0.858743	0.999906	ns	prkg1
1615	ENSMUST00000040986	1.72548	0.999906	ns	rubcn
1616	ENSMUST00000229585	-0.705246	0.999906	ns	col22a1
1617	ENSMUST00000236294	-0.570641	0.999906	ns
1618	ENSMUST00000131520	-2.18857	0.999906	ns	abitram
1619	ENSMUST00000162554	-0.886052	0.999906	ns	ift56
1620	ENSMUST00000026986	-0.416333	0.999906	ns	higd2a
1621	ENSMUST00000233328	-0.542162	0.999906	ns	tmem232
1622	ENSMUST00000189865	-0.588926	0.999906	ns	dydc1
1623	ENSMUST00000169006	-1.01673	0.999906	ns	gm16430
1624	ENSMUST00000139979	0.840877	0.999906	ns	ints13
1625	ENSMUST00000170795	1.43583	0.999906	ns	mcm3ap
1626	ENSMUST00000138202	0.530985	0.999906	ns	usp12
1627	ENSMUST00000114776	0.280441	0.999906	ns	pias2
1628	ENSMUST00000089279	0.564722	0.999906	ns	csnka2ip
1629	ENSMUST00000126751	-0.475699	0.999906	ns	atp5f1b
1630	ENSMUST00000125614	1.16499	0.999906	ns	tex261
1631	ENSMUST00000104942	0.958895	0.999906	ns	ak157302
1632	ENSMUST00000235084	0.583898	0.999906	ns	riok3
1633	ENSMUST00000071361	-0.853784	0.999906	ns	zfp428
1634	ENSMUST00000128533	0.509746	0.999906	ns	tcp10a
1635	ENSMUST00000178621	-0.744224	0.999906	ns	btbd35f10
1636	ENSMUST00000216925	-0.364484	0.999906	ns	ubl7
1637	ENSMUST00000221045	1.01268	0.999906	ns	med10
1638	ENSMUST00000035078	0.738803	0.999906	ns	lrrfip2
1639	ENSMUST00000029256	0.468181	0.999906	ns	sec62
1640	ENSMUST00000014640	0.875105	0.999906	ns	ankrd28
1641	ENSMUST00000101654	0.805368	0.999906	ns	gm14632
1642	ENSMUST00000100203	0.847133	0.999906	ns	dip2b
1643	ENSMUST00000025243	-0.563179	0.999906	ns	iws1
1644	ENSMUST00000098236	-0.509878	0.999906	ns	lrrc51
1645	ENSMUST00000033267	-0.446454	0.999906	ns	pdilt
1646	ENSMUST00000099274	0.295713	0.999906	ns	pdzd8
1647	ENSMUST00000049474	-0.852204	0.999906	ns	fbxw8
1648	ENSMUST00000009772	0.659657	0.999906	ns	tex15
1649	ENSMUST00000230032	0.655959	0.999906	ns	eif3l
1650	ENSMUST00000120956	-0.501914	0.999906	ns	dusp13b
1651	ENSMUST00000043160	-0.997246	0.999906	ns	aqr
1652	ENSMUST00000212184	0.732513	0.999906	ns	cenpn
1653	ENSMUST00000071973	0.473847	0.999906	ns	ero1b
1654	ENSMUST00000191441	0.42677	0.999906	ns	1700019d03rik
1655	ENSMUST00000159876	-0.347527	0.999906	ns	spata3
1656	ENSMUST00000087543	1.23147	0.999906	ns	b3galt4
1657	ENSMUST00000210149	1.02296	0.999906	ns	gm3433
1658	ENSMUST00000108563	0.456229	0.999906	ns	zmynd15
1659	ENSMUST00000170480	1.08297	0.999906	ns	gm3002
1660	ENSMUST00000052939	0.859955	0.999906	ns	camk2n2
1661	ENSMUST00000144099	0.484556	0.999906	ns	cdk5rap2
1662	ENSMUST00000222388	0.516389	0.999906	ns	eif5
1663	ENSMUST00000025668	0.355705	0.999906	ns	atl3
1664	ENSMUST00000160786	0.430334	0.999906	ns	mff
1665	ENSMUST00000109552	0.711048	0.999906	ns	rasa1
1666	ENSMUST00000230604	0.976596	0.999906	ns	tmem249
1667	ENSMUST00000186463	-0.400241	0.999906	ns
1668	ENSMUST00000168891	0.600351	0.999906	ns	eif4a2
1669	ENSMUST00000035214	-0.325041	0.999906	ns	ip6k1
1670	ENSMUST00000102520	0.48076	0.999906	ns	pafah1b1
1671	ENSMUST00000110857	0.487616	0.999906	ns	dld
1672	Lx8_dup17488	1.2688	0.999906	ns	NA
1673	ENSMUST00000121911	0.758952	0.999906	ns	tex35
1674	ENSMUST00000004920	0.394577	0.999906	ns	ulk2
1675	ENSMUST00000193923	0.802159	0.999906	ns	arih2
1676	ENSMUST00000025292	0.675762	0.999906	ns	dhx16
1677	ENSMUST00000163300	0.509223	0.999906	ns	arf1
1678	ENSMUST00000199808	0.678658	0.999906	ns	sbno1
1679	ENSMUST00000020637	0.632804	0.999906	ns	canx
1680	ENSMUST00000136906	-0.320622	0.999906	ns	armh2
1681	ENSMUST00000068054	1.501	0.999906	ns	stambp
1682	ENSMUST00000202331	0.811952	0.999906	ns	spam1
1683	ENSMUST00000109923	-1.00207	0.999906	ns	dbn1
1684	ENSMUST00000054310	1.12762	0.999906	ns	coa4
1685	ENSMUST00000099525	-0.733091	0.999906	ns	ranbp6
1686	ENSMUST00000089449	1.3221	0.999906	ns	mgll
1687	ENSMUST00000165055	0.66698	0.999906	ns	vwa3a
1688	ENSMUST00000080583	-0.587692	0.999906	ns	gstcd
1689	ENSMUST00000154999	1.03719	0.999906	ns	plin2
1690	PB1D9_dup4707	0.686527	0.999906	ns	NA
1691	ENSMUST00000108539	0.732126	0.999906	ns	rps5
1692	ENSMUST00000120428	0.419707	0.999906	ns	trim24
1693	ENSMUST00000178958	0.623366	0.999906	ns	a630023a22rik
1694	ENSMUST00000031254	-1.25723	0.999906	ns	klhl8
1695	ENSMUST00000031034	-0.875794	0.999906	ns	nrbp1
1696	ENSMUST00000064062	-0.939135	0.999906	ns	immt
1697	ENSMUST00000034432	0.56543	0.999906	ns	cfdp1
1698	ENSMUST00000226435	0.413347	0.999906	ns	fam107b
1699	ENSMUST00000033458	2.00942	0.999906	ns	3830403n18rik
1700	ENSMUST00000223268	1.38193	0.999906	ns	nnt
1701	ENSMUST00000103094	-0.990028	0.999906	ns	acot8
1702	ENSMUST00000107942	2.70394	0.999906	ns	atp8b5
1703	ENSMUST00000154704	-0.905171	0.999906	ns	dcaf17
1704	ENSMUST00000100799	0.642006	0.999906	ns	rpl15
1705	ENSMUST00000232095	0.330468	0.999906	ns	ltn1
1706	ENSMUST00000026843	0.730465	0.999906	ns	hadha
1707	ENSMUST00000216625	-0.323136	0.999906	ns	NA
1708	ENSMUST00000060188	-0.240882	0.999906	ns	ppp1r2
1709	ENSMUST00000125652	-0.411903	0.999906	ns	diablo
1710	ENSMUST00000166877	-1.10084	0.999906	ns	sox6
1711	ENSMUST00000226591	-0.700103	0.999906	ns	tssk4
1712	ENSMUST00000042852	-0.846444	0.999906	ns	fam210a
1713	ENSMUST00000218887	0.839997	0.999906	ns	yeats4
1714	ENSMUST00000068825	-0.57532	0.999906	ns	nub1
1715	ENSMUST00000109525	1.18155	0.999906	ns	pus10
1716	ENSMUST00000025388	0.364645	0.999906	ns	ftmt
1717	ENSMUST00000226192	-0.976014	0.999906	ns	kbtbd6
1718	ENSMUST00000007602	-1.15078	0.999906	ns	m6pr
1719	ENSMUST00000025651	-0.705936	0.999906	ns	fen1
1720	ENSMUST00000021857	-0.553482	0.999906	ns	fars2
1721	ENSMUST00000095132	-0.316914	0.999906	ns	spag6
1722	ENSMUST00000145701	0.714902	0.999906	ns	inpp5e
1723	ENSMUST00000178342	0.940996	0.999906	ns	samt1
1724	ENSMUST00000167220	-0.717197	0.999906	ns	kdm3a
1725	ENSMUST00000080594	-0.358502	0.999906	ns	irgc
1726	ENSMUST00000133808	1.09817	0.999906	ns	tmem250
1727	ENSMUST00000209428	1.01804	0.999906	ns	spaca7
1728	ENSMUST00000102598	0.474672	0.999906	ns	rbbp4
1729	ENSMUST00000023069	0.685544	0.999906	ns	fam118a
1730	ENSMUST00000215696	0.306304	0.999906	ns	akap12
1731	ENSMUST00000172856	-0.329394	0.999906	ns	znrf1
1732	ENSMUST00000236976	0.607008	0.999906	ns	fau
1733	ENSMUST00000215307	0.481835	0.999906	ns	wdr48
1734	ENSMUST00000150843	-0.60319	0.999906	ns	pank2
1735	RLTR8_dup56	-1.30768	0.999906	ns	NA
1736	ENSMUST00000210073	0.77623	0.999906	ns	rpl13a
1737	ENSMUST00000018727	0.566166	0.999906	ns	g3bp1
1738	ENSMUST00000112939	0.899501	0.999906	ns	hnrnpd
1739	ENSMUST00000142891	0.435225	0.999906	ns	sh3d21
1740	ENSMUST00000020979	-0.447578	0.999906	ns	bcap29
1741	RMER5_dup5308	-1.25815	0.999906	ns	NA
1742	ENSMUST00000031435	1.13302	0.999906	ns	kdm2b
1743	ENSMUST00000238719	1.05912	0.999906	ns	ccdc30
1744	ENSMUST00000170673	-0.580027	0.999906	ns	gm8362
1745	ENSMUST00000037333	0.619928	0.999906	ns	ccnd3
1746	ENSMUST00000234247	0.851212	0.999906	ns	tapbp
1747	ENSMUST00000216457	1.30701	0.999906	ns	lrrc36
1748	ENSMUST00000114049	-0.259217	0.999906	ns	tmsb10
1749	ENSMUST00000106343	0.782505	0.999906	ns	ino80e
1750	ENSMUST00000032909	-0.710648	0.999906	ns	pde3b
1751	ENSMUST00000208464	1.76753	0.999906	ns	clasrp
1752	ENSMUST00000138222	0.537942	0.999906	ns	tcp10a
1753	ENSMUST00000204013	-0.83691	0.999906	ns	tra2a
1754	ENSMUST00000235971	-2.03958	0.999906	ns	ccdc40
1755	ENSMUST00000189456	-0.460515	0.999906	ns	1700113h08rik
1756	ENSMUST00000034400	-0.852753	0.999906	ns	cyb5b
1757	ENSMUST00000140653	-0.547329	0.999906	ns	d5ertd579e
1758	ENSMUST00000113533	0.730945	0.999906	ns	sac3d1
1759	ENSMUST00000101506	0.963996	0.999906	ns	tmem185a
1760	ENSMUST00000136630	1.19652	0.999906	ns	spout1
1761	ENSMUST00000066987	0.728924	0.999906	ns	galnt10
1762	ENSMUST00000163392	-0.740058	0.999906	ns	cep15
1763	MIRc_dup21707	-0.892986	0.999906	ns	NA
1764	ENSMUST00000053896	-0.361829	0.999906	ns	morc2b
1765	ENSMUST00000100540	0.592228	0.999906	ns	tsc22d4
1766	ENSMUST00000073104	0.371639	0.999906	ns	ppp4r1
1767	ENSMUST00000221065	0.592686	0.999906	ns	gm36128
1768	ENSMUST00000232413	-0.50228	0.999906	ns	cmss1
1769	ENSMUST00000160285	-0.490521	0.999906	ns	dnai3
1770	ENSMUST00000108548	0.958246	0.999906	ns	eno3
1771	ENSMUST00000109333	-0.360952	0.999906	ns	mrps36
1772	ENSMUST00000068856	-0.515658	0.999906	ns	snupn
1773	ENSMUST00000133541	1.34028	0.999906	ns	ankrd54
1774	ENSMUST00000046514	0.658597	0.999906	ns	eprs1
1775	ENSMUST00000021097	-2.03964	0.999906	ns	recql5
1776	ENSMUST00000183952	0.927172	0.999906	ns	tmem185b
1777	Charlie2a_dup471	0.687483	0.999906	ns	NA
1778	ENSMUST00000116527	0.606489	0.999906	ns	bex4
1779	ENSMUST00000028000	-0.624749	0.999906	ns	nuf2
1780	ENSMUST00000198948	-0.304631	0.999906	ns	mllt11
1781	ENSMUST00000106544	-1.29209	0.999906	ns	otop2
1782	ENSMUST00000209669	0.559792	0.999906	ns	gm45861
1783	ENSMUST00000099170	0.959102	0.999906	ns	gm1527
1784	ENSMUST00000026027	0.795541	0.999906	ns	taf5
1785	ENSMUST00000028250	0.455673	0.999906	ns	mrrf
1786	ENSMUST00000196025	-0.28148	0.999906	ns	mllt11
1787	ENSMUST00000022296	0.765753	0.999906	ns	ube2e1
1788	ENSMUST00000147954	-0.68431	0.999906	ns	gapdh
1789	ENSMUST00000169329	0.581187	0.999906	ns	NA
1790	ENSMUST00000030968	-0.434751	0.999906	ns	5730480h06rik
1791	ENSMUST00000028932	0.550208	0.999906	ns	cst12
1792	ENSMUST00000110945	-0.446384	0.999906	ns	spata17
1793	ENSMUST00000042954	0.72698	0.999906	ns	poln
1794	ENSMUST00000122091	-0.862525	0.999906	ns	zwilch
1795	ENSMUST00000140438	-0.550202	0.999906	ns	mrps25
1796	ENSMUST00000063663	0.633475	0.999906	ns	b3gat2
1797	ENSMUST00000032561	0.414049	0.999906	ns	vasp
1798	ENSMUST00000212716	0.658871	0.999906	ns	enkd1
1799	ENSMUST00000120918	-0.496913	0.999906	ns	lyzl4
1800	ENSMUST00000177205	-0.870736	0.999906	ns	zfp428
1801	ENSMUST00000107377	1.31629	0.999906	ns	tnc
1802	ENSMUST00000075667	-1.46591	0.999906	ns	mapk1ip1
1803	ENSMUST00000121963	-0.822178	0.999906	ns	col6a4
1804	ENSMUST00000231909	-1.09813	0.999906	ns	fam246a
1805	ENSMUST00000044751	1.23192	0.999906	ns	zer1
1806	ENSMUST00000098444	-1.16422	0.999906	ns	pard6a
1807	ENSMUST00000198080	0.573145	0.999906	ns	tmigd3
1808	ENSMUST00000062631	-0.515533	0.999906	ns	fam186a
1809	ENSMUST00000101014	0.835707	0.999906	ns	rpl26
1810	ENSMUST00000205534	0.862165	0.999906	ns	zfp607a
1811	ENSMUST00000047498	-0.296073	0.999906	ns	aa467197
1812	ENSMUST00000101632	0.363957	0.999906	ns	osbp2
1813	ENSMUST00000121018	-0.48239	0.999906	ns	cabyr
1814	ENSMUST00000128825	0.761683	0.999906	ns	slc25a39
1815	ENSMUST00000098845	-0.65537	0.999906	ns	epn1
1816	ENSMUST00000212885	-0.594024	0.999906	ns
1817	ENSMUST00000044804	2.12813	0.999906	ns	cdsn
1818	ENSMUST00000006625	0.77698	0.999906	ns	rbm14
1819	ENSMUST00000235508	0.763654	0.999906	ns	oga
1820	ENSMUST00000230206	-0.354446	0.999906	ns	ifitm7
1821	ENSMUST00000094424	-0.357344	0.999906	ns	spaca4
1822	ENSMUST00000211116	0.496453	0.999906	ns	fam236c
1823	ENSMUST00000149978	0.771999	0.999906	ns	inafm2
1824	ENSMUST00000201390	1.12745	0.999906	ns	n4bp2l2
1825	ENSMUST00000155939	-0.27287	0.999906	ns	psmf1
1826	ENSMUST00000065291	0.567545	0.999906	ns	cfap300
1827	ENSMUST00000219560	0.241601	0.999906	ns
1828	ENSMUST00000100723	-0.287145	0.999906	ns	1700024g13rik
1829	ENSMUST00000021040	-0.322577	0.999906	ns	cct6b
1830	ENSMUST00000110634	0.624955	0.999906	ns	zmynd11
1831	ENSMUST00000061391	-0.308326	0.999906	ns	ccdc89
1832	MLTR14_dup4434	0.992356	0.999906	ns	NA
1833	ENSMUST00000156196	-0.808982	0.999906	ns	gas2l1
1834	ENSMUST00000167041	-0.912086	0.999906	ns	speer1f
1835	ENSMUST00000154294	-0.376808	0.999906	ns	ccdc42
1836	ENSMUST00000024032	1.35569	0.999906	ns	9530002b09rik
1837	ENSMUST00000110711	0.876916	0.999906	ns	snap23
1838	ENSMUST00000222375	0.458402	0.999906	ns	eif5
1839	ENSMUST00000107756	0.881652	0.999906	ns	coro2a
1840	ENSMUST00000001599	0.244389	0.999906	ns	klhl10
1841	ENSMUST00000100882	-0.544911	0.999906	ns	ccdc121rt2
1842	ENSMUST00000073456	-0.328509	0.999906	ns	nsa2
1843	ENSMUST00000064099	0.3778	0.999906	ns	ppp6r1
1844	ENSMUST00000179139	0.850687	0.999906	ns	ptrhd1
1845	ENSMUST00000115593	0.552195	0.999906	ns	deup1
1846	ENSMUST00000113938	-0.573697	0.999906	ns	mrpl53
1847	ENSMUST00000138157	-0.632811	0.999906	ns	frmd5
1848	ENSMUST00000008051	-0.250628	0.999906	ns	cabs1
1849	RMER21B_dup1031	-1.72999	0.999906	ns	NA
1850	ENSMUST00000131212	-0.782348	0.999906	ns	rxfp2
1851	ENSMUST00000113122	-1.42266	0.999906	ns	brpf1
1852	ENSMUST00000096121	-0.601751	0.999906	ns	gm5458
1853	ENSMUST00000006587	-0.372151	0.999906	ns	peds1
1854	ENSMUST00000061639	0.890614	0.999906	ns	spty2d1
1855	ENSMUST00000029388	0.840892	0.999906	ns	4930579g24rik
1856	ENSMUST00000030471	-0.500901	0.999906	ns	lrrc41
1857	ENSMUST00000206425	0.444289	0.999906	ns	atoh8
1858	ENSMUST00000034529	-0.560692	0.999906	ns	cul5
1859	ENSMUST00000237955	1.04888	0.999906	ns	1810055g02rik
1860	ENSMUST00000077159	-0.329237	0.999906	ns	mical3
1861	ENSMUST00000227275	0.548883	0.999906	ns	retreg1
1862	ENSMUST00000086978	0.492319	0.999906	ns	cdkl2
1863	ENSMUST00000034303	0.648515	0.999906	ns	mphosph6
1864	RMER1C_dup1302	-0.450132	0.999906	ns	NA
1865	ENSMUST00000054786	-0.412337	0.999906	ns	igbp1b
1866	ENSMUST00000165935	-0.522523	0.999906	ns	pphln1
1867	ENSMUST00000080517	0.839707	0.999906	ns	cfap418
1868	ENSMUST00000013737	-0.451393	0.999906	ns	ndufs2
1869	ENSMUST00000109975	-0.391559	0.999906	ns	NA
1870	ENSMUST00000085311	1.1834	0.999906	ns	fbxo9
1871	ENSMUST00000110079	0.483969	0.999906	ns	tasp1
1872	ENSMUST00000095893	-0.420976	0.999906	ns	armt1
1873	ENSMUST00000078505	0.630004	0.999906	ns	rtn1
1874	ENSMUST00000194057	0.406827	0.999906	ns	mael
1875	ENSMUST00000097014	0.535234	0.999906	ns	tuba1a
1876	ENSMUST00000073572	-0.41242	0.999906	ns	mtx1
1877	ENSMUST00000113277	0.337707	0.999906	ns	ak1
1878	ENSMUST00000025209	-0.27303	0.999906	ns	spata24
1879	ENSMUST00000236058	0.858409	0.999906	ns	xpnpep1
1880	ENSMUST00000022197	-0.550771	0.999906	ns	scamp1
1881	ENSMUST00000024078	-0.582937	0.999906	ns	marchf5
1882	ENSMUST00000152521	0.59216	0.999906	ns	eif1
1883	ENSMUST00000024851	-0.76433	0.999906	ns	ndc80
1884	ENSMUST00000034903	0.496803	0.999906	ns	gsta4
1885	ENSMUST00000171652	1.6836	0.999906	ns	c2cd4b
1886	ENSMUST00000209285	1.6836	0.999906	ns	isyna1
1887	ENSMUST00000111936	1.3366	0.999906	ns	btrc
1888	ENSMUST00000059231	-0.306052	0.999906	ns	frat2
1889	ENSMUST00000152887	-0.687184	0.999906	ns	parl
1890	ENSMUST00000026029	-1.15133	0.999906	ns	samt4
1891	ENSMUST00000154972	0.494521	0.999906	ns	dnajc7
1892	ENSMUST00000077208	0.436103	0.999906	ns
1893	ENSMUST00000057718	0.261557	0.999906	ns	prr30
1894	ENSMUST00000177625	0.549399	0.999906	ns	tppp2
1895	ENSMUST00000027401	-0.604612	0.999906	ns	stk16
1896	ENSMUST00000108503	-0.357256	0.999906	ns	tekt1
1897	ENSMUST00000024909	0.640048	0.999906	ns	ndufv2
1898	ENSMUST00000131412	-0.648721	0.999906	ns	armc9
1899	ENSMUST00000058040	-1.48752	0.999906	ns	NA
1900	ENSMUST00000041162	-0.55904	0.999906	ns	1700017n19rik
1901	ENSMUST00000222005	0.946644	0.999906	ns	pcnx1
1902	ENSMUST00000077577	0.440869	0.999906	ns	tuba1b
1903	ENSMUST00000092834	0.560968	0.999906	ns	synrg
1904	ENSMUST00000058137	0.746595	0.999906	ns	rabl6
1905	ENSMUST00000104998	-0.63579	0.999906	ns	tmem203
1906	MURVY-int_dup58	-0.773942	0.999906	ns	NA
1907	ENSMUST00000154604	0.589866	0.999906	ns	catsper2
1908	ENSMUST00000088392	-0.285677	0.999906	ns	srpk2
1909	ENSMUST00000021428	1.10467	0.999906	ns	snw1
1910	ENSMUST00000181205	0.542444	0.999906	ns	gm20909
1911	ENSMUST00000231133	-1.02385	0.999906	ns	fsip1
1912	ENSMUST00000022591	0.759524	0.999906	ns	epsti1
1913	ENSMUST00000223033	0.610287	0.999906	ns	cast
1914	ENSMUST00000238422	0.652987	0.999906	ns	ccdc30
1915	ENSMUST00000033180	-0.558638	0.999906	ns	vwa3a
1916	ENSMUST00000214148	-0.28764	0.999906	ns	NA
1917	ENSMUST00000165754	0.608532	0.999906	ns	lztfl1
1918	ENSMUST00000000505	-0.425011	0.999906	ns	mcm7
1919	ENSMUST00000238176	-1.1164	0.999906	ns	cxxc1
1920	ENSMUST00000193306	-0.855467	0.999906	ns	gm20773
1921	ENSMUST00000122941	-0.433389	0.999906	ns	zfr
1922	ENSMUST00000071592	-0.341417	0.999906	ns	prmt7
1923	ENSMUST00000034046	0.271745	0.999906	ns	acsl1
1924	ENSMUST00000143829	0.486254	0.999906	ns	slain2
1925	ENSMUST00000065496	0.949975	0.999906	ns	arhgap20
1926	ENSMUST00000130803	0.83021	0.999906	ns	rnf19b
1927	ENSMUST00000060100	-0.316454	0.999906	ns	ccdc96
1928	ENSMUST00000166890	-1.15456	0.999906	ns	pde1c
1929	ENSMUST00000167042	-1.10026	0.999906	ns	gm49396
1930	ENSMUST00000164166	0.538952	0.999906	ns	cct3
1931	ENSMUST00000028844	0.637265	0.999906	ns	sppl2a
1932	ENSMUST00000119344	0.866204	0.999906	ns	pfn2
1933	ENSMUST00000110384	-0.710149	0.999906	ns	ripor2
1934	ENSMUST00000029915	-0.373851	0.999906	ns	tstd3
1935	ENSMUST00000013299	-0.494536	0.999906	ns	enkd1
1936	ENSMUST00000089374	-0.991587	0.999906	ns	ssxb3
1937	ENSMUST00000070210	-0.356215	0.999906	ns	atad1
1938	ENSMUST00000095220	-0.781637	0.999906	ns	fbxw9
1939	ENSMUST00000025667	-0.476868	0.999906	ns	rtn3
1940	ENSMUST00000222529	0.639191	0.999906	ns	tmed10
1941	ENSMUST00000100886	-0.560168	0.999906	ns	gm5797
1942	ENSMUST00000008812	-0.265553	0.999906	ns	rps18
1943	ENSMUST00000130411	0.710899	0.999906	ns	srsf6
1944	ENSMUST00000204353	0.700569	0.999906	ns	tmcc1
1945	ENSMUST00000031011	0.453224	0.999906	ns	rab28
1946	ENSMUST00000097543	-0.685073	0.999906	ns	ivns1abp
1947	ENSMUST00000168666	-0.429517	0.999906	ns	prr22
1948	ENSMUST00000212654	-0.899096	0.999906	ns	dync1li2
1949	ENSMUST00000196651	0.585535	0.999906	ns	ube3b
1950	ENSMUST00000110463	-0.420216	0.999906	ns	cops2
1951	ENSMUST00000237090	0.588466	0.999906	ns	NA
1952	ENSMUST00000094077	-0.862462	0.999906	ns	kdm6b
1953	ENSMUST00000046038	-0.728743	0.999906	ns	slc25a28
1954	MLT1L_dup246	-0.485944	0.999906	ns	NA
1955	ENSMUST00000109355	-0.932155	0.999906	ns	lrrc36
1956	ENSMUST00000144237	-1.27746	0.999906	ns	dpf3
1957	ENSMUST00000108035	-0.984553	0.999906	ns	ccl27a
1958	ENSMUST00000107762	-0.538779	0.999906	ns	tulp2
1959	ENSMUST00000210224	-0.732437	0.999906	ns	tubgcp2
1960	PB1D9_dup17718	1.19176	0.999906	ns	NA
1961	ENSMUST00000173865	-0.411248	0.999906	ns	ccl27a
1962	RMER1B_dup446	-0.397922	0.999906	ns	NA
1963	ENSMUST00000049813	-0.279864	0.999906	ns	yod1
1964	ENSMUST00000109354	-0.916476	0.999906	ns	npm1
1965	MTA_Mm_dup11836	-0.916476	0.999906	ns	NA
1966	ENSMUST00000052969	-0.860586	0.999906	ns	ston2
1967	MURVY-LTR_dup123	-0.419974	0.999906	ns	NA
1968	ENSMUST00000026553	-0.284125	0.999906	ns	syce1
1969	ENSMUST00000006027	-0.593548	0.999906	ns	reep5
1970	ENSMUST00000028398	0.686304	0.999906	ns	ube2e3
1971	ENSMUST00000021306	0.816844	0.999906	ns	eftud2
1972	ENSMUST00000208114	0.657335	0.999906	ns	btbd1
1973	ENSMUST00000135845	0.713361	0.999906	ns	cimap1a
1974	ENSMUST00000159858	0.462153	0.999906	ns	1700129c05rik
1975	ENSMUST00000183698	-0.65834	0.999906	ns	dusp13b
1976	ENSMUST00000056085	-0.328223	0.999906	ns	csl
1977	ENSMUST00000023150	0.399958	0.999906	ns	hapstr1
1978	ENSMUST00000226438	0.575295	0.999906	ns	retreg1
1979	ENSMUST00000096441	0.773011	0.999906	ns	morc2a
1980	ENSMUST00000117633	-0.755495	0.999906	ns	son
1981	ENSMUST00000035493	-0.464128	0.999906	ns	hnrnpf
1982	ENSMUST00000133511	0.426499	0.999906	ns	spag4
1983	ENSMUST00000102498	-0.440055	0.999906	ns	lrrc57
1984	ENSMUST00000206816	0.28601	0.999906	ns	cdiptos
1985	ENSMUST00000004745	-0.98099	0.999906	ns	stxbp2
1986	ENSMUST00000086199	0.340983	0.999906	ns	glul
1987	ENSMUST00000089059	-0.583232	0.999906	ns	h13
1988	ENSMUST00000031693	0.92196	0.999906	ns	spam1
1989	ENSMUST00000215178	-0.54512	0.999906	ns	NA
1990	ENSMUST00000153251	-1.0333	0.999906	ns	fam98c
1991	ENSMUST00000078944	0.578306	0.999906	ns	phf6
1992	ENSMUST00000056955	-0.704909	0.999906	ns	4933428g20rik
1993	ENSMUST00000150013	0.920815	0.999906	ns	fbp1
1994	ENSMUST00000041422	0.470458	0.999906	ns	spata18
1995	ENSMUST00000061193	0.670785	0.999906	ns	catsperg2
1996	ENSMUST00000233430	-0.306074	0.999906	ns	mea1
1997	ENSMUST00000194834	-0.395851	0.999906	ns	1700003n22rik
[truncated: 10,103 more rows]

## Sheet: DESeq2_Bsf_TENT5CDCATvsWT
Extended Data Table 1, differential RNA accumulation.
Differential transcript accumulation between Tent5c dcat/dcat and Tent5c wt/wt mice, all treated with busulfan. Output from DESeq2 analysis (Bioconductor package, Love et al., 2014).
	contig	FC_DCAT_bsf_WT_bsf	padj_DCAT_bsf_WT_bsf	DEG_DCAT_bsf_WT_bsf	mgi_symbol
1	ENSMUST00000037996	2.41861	2.56675168518681e-08	+	prm2
2	ENSMUST00000164518	3.00742	3.41967665866555e-07	+	4933411k16rik
3	ENSMUST00000051297	2.69075	3.46807741147608e-05	+	tnp2
4	ENSMUST00000027374	2.6746	3.83408457562844e-05	+	tnp1
5	ENSMUST00000023144	2.6453	5.41050900069016e-05	+	prm1
6	ENSMUST00000050785	-2.23314	0.000161898	-	lcn2
7	ENSMUST00000023934	-5.75903	0.000499719	-	hbb-bs
8	ENSMUST00000050658	2.32664	0.000888377	+	spz1
9	ENSMUST00000014545	2.07474	0.00278971	+	ldhc
10	ENSMUST00000045771	4.79758	0.00333768	+	spem1
11	ENSMUST00000115286	2.99266	0.00337245	+	garin1a
12	ENSMUST00000182067	2.61639	0.00337245	+	gapdhs
13	ENSMUST00000180038	2.85051	0.0126214	+	ccdc179
14	ENSMUST00000062917	2.37235	0.0143355	+	NA
15	ENSMUST00000055374	2.59298	0.0143355	+	tssk2
16	ENSMUST00000093207	-6.61457	NA	ns	hba-a2
17	ENSMUST00000061866	2.28414	0.0197383	+	dnajb8
18	ENSMUST00000123141	2.68616	0.0200493	+	mex3d
19	ENSMUST00000002013	1.98391	0.0222669	+	spa17
20	ENSMUST00000029955	1.80225	0.0222669	+	1700009n14rik
21	ENSMUST00000035243	5.79539	0.0222669	+	cby2
22	ENSMUST00000106043	2.85811	0.0230467	+	fam229a
23	ENSMUST00000143879	4.14697	0.0251298	+	spata6
24	ENSMUST00000035180	5.75198	0.0251866	+	nudt16l2
25	ENSMUST00000160211	5.599	0.0258237	+	gstt4
26	ENSMUST00000053956	2.74548	0.0258237	+	cypt4
27	ENSMUST00000051283	2.29127	0.0268455	+	clec2m
28	ENSMUST00000034261	-1.31594	0.0268455	-	insl3
29	ENSMUST00000109965	-2.28193	0.0268455	-	serpina3a
30	ENSMUST00000028937	-2.83489	NA	ns	cstdc2
31	ENSMUST00000077916	2.75151	0.0289438	+	mlf1
32	ENSMUST00000072847	1.7555	0.0289438	+	rnf138
33	ENSMUST00000107556	2.51689	0.0289438	+	tsacc
34	ENSMUST00000078832	2.41405	0.0289438	+	1700084m14rik
35	ENSMUST00000071077	2.58308	0.0289438	+	spata18
36	ENSMUST00000038928	2.34409	0.0311148	+	h1f9
37	ENSMUST00000053830	2.2403	0.031731	+	hmgb4
38	ENSMUST00000052853	1.7715	0.033889	+	ubl4b
39	ENSMUST00000030826	5.38479	0.033889	+	slc2a5
40	ENSMUST00000059657	3.30246	0.0368977	+	gk2
41	ENSMUST00000097399	3.10246	0.0375144	+	dynlt2a3
42	ENSMUST00000035854	3.44291	0.0375144	+	cdrt4
43	ENSMUST00000177325	5.32291	0.0375144	+	pkib
44	ENSMUST00000051706	5.29757	0.0375144	+	ddi1
45	ENSMUST00000073560	3.38042	0.0397153	+	1700019m22rik
46	ENSMUST00000032309	2.33429	0.0406085	+	ybx3
47	ENSMUST00000119972	2.20726	0.0432125	+	dnajb3
48	ENSMUST00000073721	5.20478	0.0432125	+	1700001j03rik
49	ENSMUST00000048893	3.84379	0.0446988	+	1700013g24rik
50	ENSMUST00000211623	3.6587	0.0539711	ns	eid3
51	ENSMUST00000028128	3.43247	0.0539711	ns	odf2
52	ENSMUST00000115082	1.63303	0.0539711	ns	meig1
53	ENSMUST00000028299	2.58302	0.0539711	ns	spmip5
54	ENSMUST00000230568	2.72114	0.0539711	ns	prm1
55	ENSMUST00000028938	-1.25741	0.0539711	ns	cst3
56	ENSMUST00000044987	2.94385	0.0539711	ns	h2ap
57	ENSMUST00000061019	3.17106	0.0539711	ns	kif2b
58	ENSMUST00000050864	2.55822	0.0539711	ns	prm3
59	ENSMUST00000052211	1.93817	0.0539711	ns	znrf4
60	ENSMUST00000032106	2.66276	0.0539711	ns	1700003e16rik
61	ENSMUST00000118419	2.77904	0.0539711	ns	adam5
62	ENSMUST00000093336	2.26724	0.0539711	ns	2610318n02rik
63	ENSMUST00000028918	3.58691	0.0539711	ns	scp2d1
64	ENSMUST00000173114	1.90813	0.0569189	ns	csnk2b
65	ENSMUST00000231681	4.99107	0.0569189	ns	2610318n02rik
66	ENSMUST00000167364	4.99106	0.0569189	ns	trim36
67	ENSMUST00000109527	4.99086	0.0569189	ns	arl2bp
68	ENSMUST00000085111	2.28324	0.0569189	ns	iqcf4
69	ENSMUST00000191678	1.55705	0.0569189	ns	fabp9
70	ENSMUST00000182634	2.1834	0.0569189	ns	gapdhs
71	ENSMUST00000059383	1.18159	0.0569189	ns	fhl4
72	ENSMUST00000050236	4.43711	0.0569189	ns	txndc2
73	ENSMUST00000063204	2.0365	0.0569189	ns	fam229b
74	ENSMUST00000226310	2.75277	0.0569189	ns	phf7
75	ENSMUST00000002845	1.88274	0.0569189	ns	mea1
76	ENSMUST00000174088	2.56894	0.0581715	ns	actl9
77	ENSMUST00000096371	3.01675	0.0587523	ns	gm5941
78	ENSMUST00000060855	2.56158	0.0659594	ns	h1f7
79	ENSMUST00000029485	4.87269	0.0669288	ns	cfap276
80	ENSMUST00000022459	2.39464	0.0669288	ns	phf7
81	ENSMUST00000053611	1.81488	0.0681749	ns	cox8c
82	ENSMUST00000059833	2.4338	0.0691761	ns	fscb
83	ENSMUST00000020383	2.62758	0.0691761	ns	atp8b3
84	ENSMUST00000108086	4.9067	NA	ns	hspa4l
85	ENSMUST00000050129	2.1418	0.0699703	ns	cox7b2
86	ENSMUST00000205437	2.47954	0.0705683	ns	cdiptos
87	ENSMUST00000090487	4.832	0.0705683	ns	garin1b
88	ENSMUST00000041705	3.11426	0.0705805	ns	spata20
89	ENSMUST00000042172	3.59567	0.0719766	ns	tmem247
90	ENSMUST00000040402	1.90406	0.0719766	ns	ppp1r11
91	ENSMUST00000169687	4.68555	0.0733131	ns	gpd2
92	ENSMUST00000049420	2.66176	0.0733131	ns	tsga8
93	ENSMUST00000029922	4.82582	NA	ns	fhl5
94	ENSMUST00000109955	4.82557	NA	ns	cstl1
95	ENSMUST00000108601	3.09284	0.0741076	ns	ybx2
96	ENSMUST00000051995	-1.20431	0.0747782	ns	jak3
97	ENSMUST00000106268	2.03513	0.0747782	ns	tmco2
98	ENSMUST00000033086	2.38893	0.075268	ns	phkg2
99	ENSMUST00000034473	2.80049	0.0772684	ns	spata19
100	ENSMUST00000124992	1.96609	0.0784884	ns	ube2j1
101	ENSMUST00000055944	4.78193	NA	ns	spata31f3
102	ENSMUST00000029080	1.9793	0.0793259	ns	cypt12
103	ENSMUST00000031719	4.30942	0.0793259	ns	fscn3
104	ENSMUST00000139743	4.21181	0.0793259	ns	fam229b
105	ENSMUST00000072235	3.42267	0.0793259	ns	1700019a02rik
106	ENSMUST00000056941	1.64265	0.0794174	ns	spem2
107	ENSMUST00000085113	3.44412	0.0799179	ns	iqcf5
108	ENSMUST00000029971	3.33388	0.0816648	ns	cfap206
109	ENSMUST00000115750	3.50647	0.0816648	ns	akap4
110	ENSMUST00000074758	3.10283	0.0862715	ns	gapdhs
111	ENSMUST00000102877	4.21195	0.0863875	ns	spaca9
112	ENSMUST00000110408	1.28147	0.0863875	ns	ropn1l
113	ENSMUST00000081966	-1.09819	0.0870999	ns	odf1
114	ENSMUST00000057254	2.91019	0.0896443	ns	ubqln3
115	ENSMUST00000106492	1.85305	0.0913289	ns	p3r3urf
116	ENSMUST00000040217	4.56416	NA	ns	tbc1d21
117	ENSMUST00000121004	3.00837	0.0917906	ns	phkg2
118	ENSMUST00000210585	2.55354	0.0935546	ns	ldhc
119	ENSMUST00000134332	4.15615	0.0935546	ns	spata20
120	ENSMUST00000118724	4.19695	0.0935546	ns	1700034e13rik
121	ENSMUST00000124840	4.08473	0.0975496	ns	spaca9
122	ENSMUST00000023530	2.50001	0.0975496	ns	ropn1
123	ENSMUST00000029991	2.17652	0.0981454	ns	ppp3r2
124	L2_dup12450	4.59805	NA	ns	NA
125	ENSMUST00000023129	2.89871	0.0994469	ns	gtsf1
126	ENSMUST00000021323	4.4931	NA	ns	efcab15
127	ENSMUST00000034344	1.73598	0.101683	ns	cmtm2a
128	ENSMUST00000109855	4.5529	NA	ns	ankrd36
129	ENSMUST00000165170	4.49308	NA	ns	cimip4
130	ENSMUST00000033917	1.44975	0.105133	ns	spata4
131	ENSMUST00000105001	2.33123	0.11148	ns	h2al2a
132	ENSMUST00000031852	2.26776	0.11148	ns	spmip4
133	ENSMUST00000056754	2.87568	0.113409	ns	cypt3
134	ENSMUST00000052416	4.27726	0.11865	ns	lkaaear1
135	ENSMUST00000008626	3.05094	0.11865	ns	rnf151
136	ENSMUST00000198739	4.27596	0.122264	ns	tmbim7
137	ENSMUST00000114132	4.04301	NA	ns	zdbf2
138	ENSMUST00000052140	2.433	0.127324	ns	haspin
139	ENSMUST00000044089	3.91782	0.127324	ns	asb17
140	ENSMUST00000040746	1.21737	0.127604	ns	dynlt2a1
141	ENSMUST00000046937	3.09508	0.127604	ns	tssk1
142	ENSMUST00000115447	3.94427	0.127604	ns	pttg1ip2
143	ENSMUST00000113767	2.03484	0.133178	ns	odf2
144	ENSMUST00000066193	2.55718	0.133178	ns	gykl1
145	ENSMUST00000102897	3.85909	0.133178	ns	txndc8
146	ENSMUST00000043797	2.39308	0.133178	ns	capza3
147	ENSMUST00000190594	2.07129	0.133178	ns	taf9
148	ENSMUST00000167926	2.10921	0.133178	ns	acot7
149	ENSMUST00000029007	2.59193	0.133178	ns	fam209
150	ENSMUST00000038868	1.93656	0.134356	ns	spata6
151	ENSMUST00000016106	4.03722	NA	ns	spmip3
152	ENSMUST00000080123	2.67003	0.135471	ns	aldoart2
153	ENSMUST00000163172	3.08577	0.135471	ns	tex54
154	ENSMUST00000007248	2.47085	0.138296	ns	hspa1l
155	ENSMUST00000124941	3.1968	NA	ns	fam229b
156	ENSMUST00000112412	4.38397	NA	ns	acrbp
157	ENSMUST00000207784	4.22162	NA	ns	fam24a
158	ENSMUST00000118206	1.56552	0.14627	ns	smim24
159	ENSMUST00000045116	1.90827	0.146978	ns	1700003f12rik
160	ENSMUST00000072578	2.2825	0.146978	ns	ube2d2b
161	ENSMUST00000107927	2.13667	0.146978	ns	garin5a
162	ENSMUST00000120866	2.0216	0.146978	ns	lrrc18
163	ENSMUST00000049948	1.40412	0.146978	ns	asrgl1
164	ENSMUST00000028430	3.84748	0.149344	ns	cyct
165	ENSMUST00000035682	3.79251	0.149619	ns	ypel1
166	ENSMUST00000093791	3.05449	0.149619	ns	cep63
167	ENSMUST00000170947	4.1123	0.149619	ns	hoatz
168	ENSMUST00000237707	4.21606	NA	ns	dpysl3
169	ENSMUST00000156246	2.27272	0.149765	ns	tmem82
170	ENSMUST00000041463	2.34296	0.150573	ns	pacrg
171	ENSMUST00000033057	2.1674	0.150573	ns	dkkl1
172	ENSMUST00000057101	1.74121	0.151356	ns	akap4
173	ENSMUST00000025929	1.48429	0.151414	ns	plaat5
174	ENSMUST00000053024	1.13267	0.151414	ns	pgp
175	ENSMUST00000035220	2.81722	NA	ns	prkar2a
176	ENSMUST00000045923	1.55558	0.152673	ns	limd2
177	ENSMUST00000101055	2.14748	0.155612	ns	ccnk
178	ENSMUST00000178178	4.11652	NA	ns	1700001f09rik
179	ENSMUST00000060133	1.54268	0.157283	ns	spata33
180	ENSMUST00000005953	3.15408	NA	ns	sqor
181	ENSMUST00000028834	3.69661	0.15937	ns	tmco5
182	ENSMUST00000231612	4.02369	0.15937	ns	ropn1
183	ENSMUST00000087729	1.35849	0.15937	ns	gsg1
184	ENSMUST00000234590	3.75497	0.15937	ns	cetn1
185	ENSMUST00000159216	-1.52198	0.163324	ns	selenop
186	ENSMUST00000206139	1.94184	0.163324	ns	ube2s
187	ENSMUST00000056159	3.76459	NA	ns	gsto2
188	ENSMUST00000027867	3.78228	0.166351	ns	ccdc181
189	ENSMUST00000095079	2.8998	0.166367	ns	actl7a
190	ENSMUST00000021620	3.09187	0.168249	ns	otub2
191	ENSMUST00000029252	2.5139	0.168249	ns	lrrc34
192	ENSMUST00000041973	1.84525	0.170528	ns	cmtm2b
193	ENSMUST00000106968	2.32229	0.170569	ns	lrrc51
194	ENSMUST00000115354	4.14733	NA	ns	rnf133
195	ENSMUST00000034508	3.00512	NA	ns	usp2
196	ENSMUST00000101632	1.77815	0.174186	ns	osbp2
197	ENSMUST00000049038	3.621	0.174471	ns	sox30
198	ENSMUST00000077159	4.19923	NA	ns	mical3
199	ENSMUST00000062370	-1.44153	0.176126	ns	wdr89
200	ENSMUST00000030778	2.9742	0.177121	ns	galntl5
201	ENSMUST00000213529	3.77776	NA	ns	NA
202	ENSMUST00000084354	3.65329	NA	ns	spata6
203	ENSMUST00000113762	1.7224	0.178982	ns	odf2
204	ENSMUST00000088246	1.18032	0.179141	ns	tuba3a
205	ENSMUST00000022548	2.22805	0.179141	ns	1700129c05rik
206	ENSMUST00000068233	3.77657	NA	ns	kcnmb4
207	ENSMUST00000051862	3.57324	0.179141	ns	erich3
208	ENSMUST00000114682	2.55798	0.179141	ns	gm6760
209	ENSMUST00000114049	1.40167	0.179141	ns	tmsb10
210	ENSMUST00000075141	4.00904	NA	ns	trim17
211	ENSMUST00000031900	2.26822	0.181359	ns	llcfc1
212	ENSMUST00000029023	2.80938	0.181359	ns	cimip1
213	ENSMUST00000046589	3.52838	0.184142	ns	cst13
214	ENSMUST00000196239	3.95937	NA	ns	ctxnd2
215	ENSMUST00000076991	1.12621	0.184142	ns	4930453n24rik
216	ENSMUST00000067426	3.00833	NA	ns	cdkn3
217	ENSMUST00000024270	2.25443	0.184142	ns	cdca3
218	ENSMUST00000061322	2.18198	0.184142	ns	mlf1
219	ENSMUST00000035849	3.50773	0.185339	ns	cfap95
220	ENSMUST00000159876	3.69486	NA	ns	spata3
221	ENSMUST00000082424	-1.35655	0.190369	ns	selenop
222	ENSMUST00000067980	-2.19899	NA	ns	amy1
223	ENSMUST00000036503	4.1905	NA	ns	zfand4
224	ENSMUST00000021506	-2.94039	NA	ns	serpina3n
225	ENSMUST00000166599	2.87797	0.192128	ns	lpcat2b
226	ENSMUST00000102648	2.44356	0.192221	ns	oxct2b
227	ENSMUST00000077889	2.76472	0.194058	ns	spata45
228	ENSMUST00000058960	3.94925	NA	ns	ccdc63
229	ENSMUST00000196449	-1.20617	0.194558	ns	vcam1
230	ENSMUST00000001599	1.34054	0.194558	ns	klhl10
231	ENSMUST00000041357	-1.79641	NA	ns	lrg1
232	ENSMUST00000231186	3.57983	NA	ns	NA
233	ENSMUST00000062439	2.09862	0.194734	ns	ccdc54
234	ENSMUST00000097400	1.58069	0.194734	ns	NA
235	ENSMUST00000030152	3.57937	0.195058	ns	spmip6
236	ENSMUST00000065950	3.94599	NA	ns	msantd5l
237	ENSMUST00000183478	-1.59245	0.197612	ns	rps13-ps1
238	ENSMUST00000111909	1.68053	0.197915	ns	gsg1
239	ENSMUST00000046513	2.4376	0.197915	ns	phyhipl
240	ENSMUST00000103222	3.42027	0.202252	ns	spaca3
241	ENSMUST00000135066	1.74514	NA	ns	1700012a03rik
242	ENSMUST00000163279	1.99917	0.205733	ns	sh3glb1
243	ENSMUST00000017911	3.82191	NA	ns	spata25
244	ENSMUST00000102640	2.21513	0.207459	ns	oxct2a
245	ENSMUST00000031967	2.81909	0.209186	ns	prss37
246	ENSMUST00000172132	1.41077	0.209693	ns	tpi1
247	ENSMUST00000119824	2.05472	0.209693	ns	1700016h13rik
248	ENSMUST00000055421	2.22854	0.212212	ns	tmem239
249	ENSMUST00000219560	1.42497	0.212212	ns
250	ENSMUST00000134455	2.24959	NA	ns	acte1
251	ENSMUST00000110372	1.36173	0.213917	ns	acsl1
252	ENSMUST00000094653	2.05353	0.214631	ns	gtsf1l
253	ENSMUST00000105257	3.92851	NA	ns	slc16a7
254	ENSMUST00000167256	1.77011	0.221751	ns	taf9
255	ENSMUST00000185822	3.76572	NA	ns
256	ENSMUST00000063219	1.69425	0.224144	ns	pabpc2
257	ENSMUST00000111243	2.00904	0.224144	ns	atp1a4
258	ENSMUST00000077208	-1.74634	NA	ns
259	ENSMUST00000081908	1.54632	0.225077	ns	rpl10l
260	ENSMUST00000072249	2.15307	0.225077	ns	cdv3
261	ENSMUST00000230362	3.98678	NA	ns	septin12
262	ENSMUST00000041606	2.2051	0.228271	ns	necab1
263	ENSMUST00000110832	-1.24611	0.228271	ns	tmem184a
264	ENSMUST00000018698	1.79622	0.230044	ns	ybx2
265	ENSMUST00000152402	3.76236	NA	ns	sh3d21
266	ENSMUST00000070659	2.00428	0.231075	ns	1700001k19rik
267	ENSMUST00000226421	2.44096	NA	ns	zfand3
268	ENSMUST00000092215	3.31433	0.231471	ns	ccdc38
269	ENSMUST00000044103	1.36502	0.232873	ns	rpl39l
270	ENSMUST00000051907	1.46716	0.237549	ns	spata21
271	ENSMUST00000207063	3.37899	NA	ns	spcs2
272	ENSMUST00000130451	-1.36732	0.244843	ns	erp29
273	ENSMUST00000050471	2.60074	0.244843	ns	pbp2
274	ENSMUST00000172433	3.24088	0.244843	ns	spanxn4
275	ENSMUST00000087514	1.4783	0.244843	ns	lyar
276	ENSMUST00000024233	1.94148	0.24502	ns	tulp2
277	ENSMUST00000194057	1.69772	0.24502	ns	mael
278	ENSMUST00000032956	1.89884	0.24502	ns	sgf29
279	ENSMUST00000144960	2.72077	NA	ns	4930544d05rik
280	ENSMUST00000025040	-1.61525	NA	ns	rpl36-ps12
281	ENSMUST00000090815	1.99697	0.24502	ns	gm128
282	ENSMUST00000115422	2.3779	0.24502	ns	cypt1
283	ENSMUST00000033906	3.82435	NA	ns	spaca7b
284	ENSMUST00000189704	1.96696	0.248549	ns	nscme3l
285	MLT1G3_dup736	2.04501	0.251799	ns	NA
286	ENSMUST00000233430	1.65807	0.251799	ns	mea1
287	ENSMUST00000169803	2.59162	0.253915	ns	rimbp3
288	ENSMUST00000107778	2.34907	0.253915	ns	zbbx
289	ENSMUST00000065896	1.79654	0.253915	ns	kif2c
290	ENSMUST00000206389	1.11209	0.254392	ns	aqp11
291	ENSMUST00000074608	3.24638	NA	ns	ndufb11b
292	ENSMUST00000073949	3.75172	NA	ns	h2al1m
293	ENSMUST00000134926	1.69546	0.25893	ns	1700016h13rik
294	ENSMUST00000232702	1.31753	0.265056	ns	elob
295	ENSMUST00000182910	3.29457	NA	ns
296	ENSMUST00000042692	2.38948	NA	ns	tcp11
297	ENSMUST00000059666	1.42087	0.26635	ns	saysd1
298	ENSMUST00000035560	2.02957	0.26635	ns	acbd6
299	ENSMUST00000209193	2.68494	0.26635	ns	svip
300	ENSMUST00000021410	2.01519	NA	ns	ppp2r3c
301	ENSMUST00000033756	3.20095	NA	ns	asb9
302	ENSMUST00000074156	2.56331	0.277848	ns	ak8
303	ENSMUST00000113763	1.56199	0.277848	ns	odf2
304	ENSMUST00000168073	3.16587	0.277848	ns	tdrd6
305	ENSMUST00000062769	3.16693	0.279141	ns	cetn1
306	ENSMUST00000048824	0.764746	0.279141	ns	gm5617
307	ENSMUST00000026553	1.80099	0.279141	ns	syce1
308	ENSMUST00000172693	2.56408	0.279141	ns	aif1
309	ENSMUST00000060062	3.84513	0.279141	ns	actrt2
310	ENSMUST00000073179	1.05488	0.279141	ns	ppp1r14bl
311	ENSMUST00000096084	1.11621	0.279141	ns	ccdc136
312	ENSMUST00000028726	2.17456	0.279141	ns	ankef1
313	ENSMUST00000199531	1.27352	0.279141	ns	sh3glb1
314	ENSMUST00000178145	3.162	0.279141	ns	gm16430
315	ENSMUST00000028346	1.87374	0.281428	ns	cimip2a
316	ENSMUST00000222517	-0.862736	0.281428	ns	ctsl
317	ENSMUST00000222874	2.60371	NA	ns	atp5mj
318	ENSMUST00000102950	1.3775	0.282799	ns	osbp2
319	ENSMUST00000050300	3.19777	NA	ns	adam5
320	ENSMUST00000102497	1.90453	NA	ns	lrrc57
321	ENSMUST00000072155	1.73981	0.28486	ns	cfap119
322	ENSMUST00000024657	3.23692	NA	ns	phf10
323	ENSMUST00000091377	1.74624	0.288728	ns	1700029f12rik
324	ENSMUST00000180095	-2.06301	NA	ns	mlf2
325	ENSMUST00000128384	2.33317	NA	ns	fam187b
326	ENSMUST00000111911	1.39428	0.290171	ns	gsg1
327	ENSMUST00000097403	1.92788	0.290171	ns	tcp10c
328	ENSMUST00000043305	2.05561	NA	ns	wdtc1
329	ENSMUST00000030434	-1.11216	0.300038	ns	fuca1
330	ENSMUST00000032233	2.56798	NA	ns	tuba8
331	ENSMUST00000094424	3.46095	NA	ns	spaca4
332	ENSMUST00000214937	1.61292	0.306458	ns	NA
333	ENSMUST00000009329	-2.41105	NA	ns	ccl8
334	ENSMUST00000031078	3.18637	NA	ns	cimip2c
335	ENSMUST00000087445	1.06521	0.311357	ns	tuba3b
336	ENSMUST00000161011	3.1493	NA	ns	atxn3
337	ENSMUST00000170335	-1.48949	NA	ns
338	ENSMUST00000034046	1.1222	0.315007	ns	acsl1
339	ENSMUST00000085114	1.9771	0.315007	ns	iqcf1
340	ENSMUST00000031145	1.36281	0.31556	ns	pdcl2
341	ENSMUST00000024762	2.4169	0.317367	ns	rsph9
342	ENSMUST00000020941	2.43835	0.321244	ns	1700012b07rik
343	ENSMUST00000103024	2.13353	0.321244	ns	cep295nl
344	ENSMUST00000105322	1.35462	0.321244	ns	smim24
345	ENSMUST00000054425	1.76303	0.322615	ns	h2bl1
346	ENSMUST00000136906	3.04356	NA	ns	armh2
347	ENSMUST00000168302	3.00639	0.322615	ns	stat4
348	ENSMUST00000017610	-0.904489	0.322951	ns	timp2
349	ENSMUST00000111910	1.50352	0.322951	ns	gsg1
350	ENSMUST00000079791	-2.10319	NA	ns	pcyt1a
351	ENSMUST00000058488	-1.01088	0.325411	ns	tmed3
352	ENSMUST00000099123	1.27971	0.326698	ns	fundc2b
353	ENSMUST00000059121	1.85605	0.326698	ns	ubqlnl
354	ENSMUST00000034109	2.97073	0.327764	ns	1700011l22rik
355	ENSMUST00000174118	1.57307	0.327764	ns	stard6
356	ENSMUST00000124019	3.45466	NA	ns	spmip6
357	ENSMUST00000038447	2.94471	0.327791	ns	efhc1
358	ENSMUST00000046856	3.39233	NA	ns	chn2
359	ENSMUST00000025208	3.04145	NA	ns	dnajc18
360	ENSMUST00000186463	2.19274	0.336199	ns
361	ENSMUST00000063166	3.13381	NA	ns	garin3
362	ENSMUST00000021933	-0.84831	0.337629	ns	ctsl
363	ENSMUST00000190377	1.46699	0.339079	ns	morf4l1
364	ENSMUST00000040609	1.70024	0.347318	ns	stpg4
365	ENSMUST00000048967	-0.786852	0.347878	ns	cpe
366	ENSMUST00000122181	1.80447	0.347878	ns	prss59
367	ENSMUST00000095080	1.48168	0.347878	ns	actl7b
368	ENSMUST00000162110	3.03978	NA	ns	spata6l
369	ENSMUST00000207161	1.12289	0.348462	ns
370	ENSMUST00000023271	2.11326	0.348462	ns	mroh4
371	ENSMUST00000115751	2.0361	0.348462	ns	akap4
372	ENSMUST00000033023	-1.18012	0.348462	ns	aqp8
373	ENSMUST00000003117	1.94898	NA	ns	ap1m1
374	ENSMUST00000056474	2.04865	0.351844	ns	fam221b
375	ENSMUST00000067673	1.83484	0.351844	ns	ms4a5
376	ENSMUST00000133257	2.36879	0.351844	ns	gm50253
377	ENSMUST00000075363	1.61303	0.351844	ns	acot7
378	ENSMUST00000234536	1.44973	0.351844	ns	rnf138
379	ENSMUST00000022704	-0.743658	0.35855	ns	itm2b
380	ENSMUST00000061455	0.91293	0.360484	ns	tent5c
381	ENSMUST00000010985	2.86689	0.360484	ns	cfap97d1
382	ENSMUST00000139143	2.9228	NA	ns	zfp451
383	ENSMUST00000028167	2.34084	0.36197	ns	gpd2
384	ENSMUST00000023994	-1.36926	NA	ns	serping1
385	ENSMUST00000100812	1.67321	0.36197	ns	git1
386	ENSMUST00000004172	1.20348	0.36197	ns	hmox2
387	ENSMUST00000145969	2.44832	NA	ns	glrx2
388	ENSMUST00000069562	2.82962	0.36727	ns	tescl
389	ENSMUST00000039049	2.22805	NA	ns	syngr4
390	ENSMUST00000143206	2.98562	NA	ns	chchd3
391	ENSMUST00000038644	1.48045	0.368951	ns	rangrf
392	ENSMUST00000095440	2.86581	0.371509	ns	akap3
393	ENSMUST00000078615	2.86579	0.371509	ns	tsbp1
394	ENSMUST00000056949	1.77057	0.371509	ns	spesp1
395	ENSMUST00000137963	2.30344	NA	ns	mroh4
396	ENSMUST00000034162	2.9394	NA	ns	pmfbp1
397	ENSMUST00000021029	2.83168	NA	ns	efcab3
398	ENSMUST00000105372	0.979659	0.382333	ns	gpx4
399	ENSMUST00000052648	2.86511	NA	ns	ccdc28a
400	ENSMUST00000113755	1.33051	0.383454	ns	odf2
401	ENSMUST00000113548	1.64998	NA	ns	NA
402	ENSMUST00000102616	2.79489	0.38408	ns	tekt2
403	ENSMUST00000167842	2.93636	NA	ns	ttc23l
404	ENSMUST00000020965	2.98211	NA	ns	allc
405	ENSMUST00000030578	-1.45519	NA	ns	ptp4a2
406	ENSMUST00000072204	1.46658	0.390003	ns	klk1b8
407	ENSMUST00000045035	-0.913695	0.390003	ns	apoc1
408	ENSMUST00000110917	1.99592	0.390003	ns	allc
409	ENSMUST00000219555	1.32279	0.390456	ns	hspa2
410	ENSMUST00000097227	1.16077	0.390456	ns	gpx4
411	ENSMUST00000142623	2.26207	0.390456	ns	nlrp14
412	ENSMUST00000110473	2.78846	0.390932	ns	h2bc22
413	ENSMUST00000050178	2.1163	0.390974	ns	ccdc60
414	ENSMUST00000075654	2.82402	NA	ns	1700020n15rik
415	ENSMUST00000052588	1.8908	NA	ns	zfp654
416	ENSMUST00000115987	2.81739	NA	ns	gm4984
417	ENSMUST00000075161	1.71315	0.402553	ns	actg2
418	ENSMUST00000162747	2.35414	NA	ns	plaat1
419	ENSMUST00000114077	1.71289	NA	ns	ccnyl1
420	ENSMUST00000038956	1.71286	NA	ns	lrrc18
421	ENSMUST00000090061	1.34469	0.407258	ns	nup50l
422	ENSMUST00000110512	2.81533	NA	ns	aa467197
423	ENSMUST00000095726	2.77956	NA	ns	tcp10a
424	ENSMUST00000027853	0.938353	0.407258	ns	mpc2
425	ENSMUST00000052068	-1.19928	0.407258	ns	rbp1
426	ENSMUST00000029344	-1.95506	NA	ns	mfsd1
427	ENSMUST00000023468	1.65119	0.411678	ns	spag6l
428	ENSMUST00000032433	2.77148	NA	ns	smco2
429	ENSMUST00000028995	-1.78408	NA	ns	fam210b
430	ENSMUST00000042576	2.2371	NA	ns	cfap68
431	ENSMUST00000096573	1.31888	0.429319	ns	spata24
432	ENSMUST00000103042	1.70539	0.429744	ns	tcea2
433	ENSMUST00000022808	2.04527	NA	ns	pabpn1
434	ENSMUST00000170373	1.07088	0.429744	ns	atl3
435	ENSMUST00000033958	1.39012	0.429744	ns	adam3
436	ENSMUST00000086294	1.31932	0.429744	ns	ppp1cc
437	ENSMUST00000147835	1.96428	0.429744	ns	rasl2-9
438	ENSMUST00000108182	0.90953	0.433774	ns	dcun1d1
439	ENSMUST00000108089	1.24391	0.436354	ns	bag1
440	ENSMUST00000056406	1.6772	0.436354	ns	fam78a
441	ENSMUST00000085073	1.65565	0.436354	ns	actl11
442	ENSMUST00000074380	2.76155	NA	ns	cimip4
443	ENSMUST00000228916	-1.9314	NA	ns	cpq
444	ENSMUST00000037722	3.06889	NA	ns	banf2
445	ENSMUST00000110506	2.21644	NA	ns	sqor
446	ENSMUST00000120645	3.06875	NA	ns	gsto2
447	ENSMUST00000025617	-1.49384	0.444211	ns	rfk
448	ENSMUST00000060100	1.96543	NA	ns	ccdc96
449	ENSMUST00000179539	1.17153	0.444211	ns	dynlt2a2
450	ENSMUST00000065692	2.26613	NA	ns	ap2b1
451	ENSMUST00000166335	1.14886	0.445119	ns	elof1
452	ENSMUST00000079306	1.40364	0.445119	ns	lypd4
453	ENSMUST00000109709	1.40366	0.445119	ns	1700003f12rik
454	ENSMUST00000207405	2.65929	NA	ns	dnajb13
455	ENSMUST00000236222	2.62905	0.446878	ns	ggnbp1
456	ENSMUST00000154731	2.16029	0.446878	ns	ggnbp1
457	ENSMUST00000032760	1.83291	0.446878	ns	mesp1
458	ENSMUST00000008733	1.32085	0.446878	ns	dnajb6
459	ENSMUST00000062638	1.2366	0.451139	ns	fam243
460	ENSMUST00000094361	0.776699	0.451139	ns	hsp90aa1
461	ENSMUST00000003444	2.6721	NA	ns	ccdc65
462	ENSMUST00000105579	-1.39412	NA	ns	sdf4
463	ENSMUST00000140406	1.673	NA	ns	swi5
464	ENSMUST00000131776	1.45873	0.456558	ns	dmrtb1
465	ENSMUST00000023334	1.63108	0.456878	ns	nectin3
466	ENSMUST00000023760	-1.39741	NA	ns	gpd1
467	ENSMUST00000031624	2.62425	NA	ns	1700018f24rik
468	ENSMUST00000134182	3.06718	NA	ns	qrich2
469	ENSMUST00000212931	2.65981	NA	ns
470	ENSMUST00000099691	1.00056	0.463759	ns	hk1
471	ENSMUST00000098242	-1.38902	NA	ns	ggh
472	ENSMUST00000028256	1.33894	0.464594	ns	morn5
473	ENSMUST00000020508	1.85271	NA	ns	smim23
474	ENSMUST00000038932	2.65994	NA	ns	odf4
475	ENSMUST00000115083	1.49699	0.46589	ns	meig1
476	ENSMUST00000074519	-1.29859	NA	ns	txnip
477	ENSMUST00000063456	1.61656	0.467384	ns	spmip9
478	ENSMUST00000000608	-0.773047	0.46805	ns	gm2a
479	ENSMUST00000089338	2.69885	NA	ns	prss55
480	ENSMUST00000005077	-0.868705	0.472171	ns	hspb1
481	ENSMUST00000116238	1.13064	0.472171	ns	hk1
482	ENSMUST00000210741	1.59171	0.472171	ns	dkkl1
483	ENSMUST00000121438	2.14861	0.472171	ns	adam32
484	ENSMUST00000085651	-1.38819	NA	ns	nptn
485	ENSMUST00000157036	1.5391	0.475497	ns	dock2
486	ENSMUST00000136319	-1.16188	NA	ns	usp50
487	ENSMUST00000112488	1.81299	0.480209	ns	cd55b
488	ENSMUST00000023781	2.61685	NA	ns	krt88
489	ENSMUST00000152330	2.98504	NA	ns	zfp974
490	ENSMUST00000107409	-1.08397	0.484543	ns	mfge8
491	ENSMUST00000180033	2.57361	NA	ns	1700003h04rik
492	ENSMUST00000110170	-1.9174	NA	ns	prnd
493	RLTR6_Mm_dup166	-1.44263	NA	ns	NA
494	ENSMUST00000168461	2.07822	NA	ns	rnf19b
495	ENSMUST00000204482	-1.32142	NA	ns	tmem176a
496	ENSMUST00000031489	2.6076	NA	ns	ankrd7
497	ENSMUST00000171923	2.22873	NA	ns	ulk4
498	ENSMUST00000170715	-0.762528	0.489569	ns	rps2
499	ENSMUST00000034365	2.60707	NA	ns	tsnaxip1
500	ENSMUST00000171975	1.16557	0.491183	ns	arih1
501	ENSMUST00000058407	-0.722566	0.491637	ns	uqcr10
502	ENSMUST00000074679	2.60614	NA	ns	sh3rf2
503	ENSMUST00000052396	0.927634	0.492672	ns	rnf138
504	ENSMUST00000029046	-1.01207	0.49315	ns	fabp5
505	ENSMUST00000048209	1.04204	0.493568	ns	ldha
506	ENSMUST00000041763	1.80186	NA	ns	4930505a04rik
507	ENSMUST00000206338	-1.05616	0.501864	ns	mfge8
508	ENSMUST00000093100	1.13164	0.502534	ns	dnaaf1
509	ENSMUST00000134023	1.88146	NA	ns	1700029h14rik
510	ENSMUST00000034834	-0.732818	0.504166	ns	pkm
511	ENSMUST00000020523	1.14762	0.504166	ns	pex13
512	ENSMUST00000040538	1.04508	0.504289	ns	sccpdh
513	ENSMUST00000029547	2.04192	0.504289	ns	creb3l4
514	ENSMUST00000035497	1.80031	0.504289	ns	oscp1
515	ENSMUST00000093914	1.92835	NA	ns	trim80
516	ENSMUST00000006217	-1.20981	NA	ns	snf8
517	ENSMUST00000127694	-1.56199	NA	ns	arpc1a
518	ENSMUST00000102861	2.56065	NA	ns	tex48
519	ENSMUST00000043380	2.60197	NA	ns	catsper1
520	ENSMUST00000038782	1.04923	0.507961	ns	mael
521	ENSMUST00000033979	-0.869382	0.507961	ns	star
522	ENSMUST00000119453	1.7797	0.50836	ns	ankrd60
523	ENSMUST00000084500	-0.939113	0.508439	ns	oat
524	ENSMUST00000151120	-0.891023	0.508439	ns	ctsd
525	ENSMUST00000085455	-1.21895	0.508439	ns	klk1b21
526	ENSMUST00000226565	1.50127	0.508439	ns	phf7
527	ENSMUST00000110551	0.622573	0.508439	ns	sord
528	ENSMUST00000029038	1.16585	0.508439	ns	fabp9
529	ENSMUST00000102476	-0.790691	0.508439	ns	b2m
530	ENSMUST00000105139	1.20944	NA	ns	sf3b5
531	ENSMUST00000065758	2.96723	NA	ns	atp6v1e2
532	ENSMUST00000050160	-0.960187	0.514416	ns	au021092
533	ENSMUST00000037011	2.06417	0.514416	ns	trim36
534	ENSMUST00000099400	1.45849	0.51487	ns	papolb
535	ENSMUST00000043382	1.42269	0.515193	ns	4930544g11rik
536	ENSMUST00000080594	1.23991	0.515872	ns	irgc
537	ENSMUST00000042452	1.46539	0.515872	ns	psmf1
538	ENSMUST00000079464	1.50995	NA	ns	tuba4a
539	ENSMUST00000092584	-1.35221	NA	ns	marcks
540	ENSMUST00000230085	2.54523	NA	ns
541	ENSMUST00000021698	0.688115	0.518513	ns	hsp90aa1
542	ENSMUST00000114493	1.55485	0.518683	ns	1700019d03rik
543	ENSMUST00000172457	-1.41074	NA	ns	rps15a
544	ENSMUST00000025668	1.16628	0.52503	ns	atl3
545	ENSMUST00000029708	-1.18522	NA	ns	naxe
546	ENSMUST00000092473	-1.47125	NA	ns	vps26a
547	ENSMUST00000137132	2.49929	NA	ns	fam229b
548	ENSMUST00000036206	1.2082	0.533913	ns	ccdc92
549	ENSMUST00000111231	1.30701	NA	ns	iftap
550	ENSMUST00000112205	1.46647	NA	ns	gorasp2
551	ENSMUST00000115084	2.43163	0.534386	ns	meig1
552	ENSMUST00000026568	1.35122	0.534386	ns	ptdss2
553	ENSMUST00000068725	-0.894928	0.534386	ns	mtarc2
554	ENSMUST00000025635	1.67809	0.534386	ns	ms4a20
555	ENSMUST00000042780	1.6209	NA	ns	tex2
556	ENSMUST00000210274	1.50572	NA	ns	glb1l3
557	ENSMUST00000238949	2.41368	0.53797	ns	c2cd6
558	ENSMUST00000078756	0.701368	0.539762	ns	h2ac18
559	ENSMUST00000057718	1.18688	0.540204	ns	prr30
560	ENSMUST00000042468	1.13806	0.54034	ns	cfap68
561	ENSMUST00000214148	1.20193	0.54034	ns	NA
562	ENSMUST00000029785	1.43386	0.54034	ns	riiad1
563	ENSMUST00000006137	-1.21289	NA	ns	trap1
564	ENSMUST00000028857	1.11197	0.541445	ns	nphp1
565	ENSMUST00000027277	2.53306	NA	ns	stat4
566	ENSMUST00000170122	0.831143	0.54883	ns	rps27
567	ENSMUST00000092430	1.58993	0.549617	ns	tfam
568	ENSMUST00000161421	1.43726	NA	ns	mfap3l
569	ENSMUST00000023687	-1.59637	NA	ns	ifngr2
570	ENSMUST00000060703	2.36581	0.558021	ns	ccer1
571	ENSMUST00000107197	1.92521	0.558021	ns	gm128
572	ENSMUST00000057236	2.36495	0.561218	ns	dnajb7
573	ENSMUST00000073081	2.36492	NA	ns	1700010b08rik
574	ENSMUST00000022145	0.782023	0.561218	ns	serf1
575	ENSMUST00000032476	1.30192	0.561218	ns	slc2a3
576	ENSMUST00000025872	1.42496	NA	ns	spata6l
577	ENSMUST00000134652	1.66726	NA	ns	ttc39d
578	ENSMUST00000179859	2.36422	NA	ns	h2al1g
579	ENSMUST00000049460	-1.24228	NA	ns	grn
580	ENSMUST00000232775	1.33052	0.565251	ns	1700010i14rik
581	ENSMUST00000065978	1.92681	NA	ns	gtsf2
582	ENSMUST00000056820	-1.3715	NA	ns	NA
583	ENSMUST00000025209	1.69656	0.56723	ns	spata24
584	ENSMUST00000229822	1.24313	NA	ns	pcbp2
585	ENSMUST00000164505	-1.49143	NA	ns	slc25a3
586	ENSMUST00000031617	-0.623671	0.568323	ns	rpl6
587	ENSMUST00000020527	2.36315	NA	ns	1700093k21rik
588	ENSMUST00000169415	0.971246	0.570313	ns	dynlt1a
589	ENSMUST00000040154	-0.606457	0.570313	ns	cox6a1
590	ENSMUST00000070660	1.88484	0.570313	ns	misfa
591	ENSMUST00000169826	0.58402	0.570313	ns	rps24
592	ENSMUST00000075748	1.26629	0.570313	ns	ddx4
593	ENSMUST00000027775	1.29318	0.570313	ns	efcab2
594	ENSMUST00000220326	1.8412	NA	ns	atp8b3
595	ENSMUST00000000804	-1.10523	NA	ns	ddx3x
596	ENSMUST00000191189	1.24926	0.57443	ns	morf4l1
597	ENSMUST00000108503	1.86608	0.57443	ns	tekt1
598	ENSMUST00000030289	1.72114	NA	ns	usp1
599	ENSMUST00000036125	1.08526	NA	ns	eif4h
600	ENSMUST00000037877	1.09268	0.575111	ns	tcfl5
601	ENSMUST00000076813	-1.26559	NA	ns	iah1
602	ENSMUST00000030950	1.06174	0.577058	ns	cptp
603	ENSMUST00000205903	1.25487	0.577058	ns	cdiptos
604	ENSMUST00000111441	0.974089	0.577058	ns	psmc3
605	ENSMUST00000034371	1.18209	0.577058	ns	dpep3
606	ENSMUST00000066408	1.47914	0.58738	ns	liat1
607	ENSMUST00000023694	1.34596	0.58738	ns	cfap298
608	ENSMUST00000091374	-0.934287	0.587571	ns	sumo1
609	ENSMUST00000019354	-1.09788	NA	ns	atp6v1e1
610	ENSMUST00000022007	2.2803	0.587571	ns	cfap90
611	ENSMUST00000031731	-0.927938	0.587571	ns	pcolce
612	ENSMUST00000180341	-1.1625	NA	ns	hnrnpf
613	ENSMUST00000109729	1.56018	0.587571	ns	tex22
614	ENSMUST00000130870	-0.651738	0.587571	ns	gm14226
615	ENSMUST00000087883	1.45944	NA	ns	col3a1
616	ENSMUST00000188866	-1.35355	NA	ns	ly6e
617	ENSMUST00000049527	-0.994579	0.590397	ns	prkar1a
618	ENSMUST00000054607	1.38417	NA	ns	ahcy
619	ENSMUST00000137417	-0.98191	0.591106	ns	ptgds
620	ENSMUST00000014445	1.18376	NA	ns	pam16
621	ENSMUST00000004316	-0.972198	0.591106	ns	NA
622	ENSMUST00000013766	-1.00059	NA	ns	atraid
623	ENSMUST00000104926	2.305	NA	ns	fam170b
624	ENSMUST00000087638	-0.57708	0.59593	ns	aldh1a1
625	MURVY-LTR_dup1698	1.36981	NA	ns	NA
626	ENSMUST00000095107	1.88373	NA	ns	ccin
627	ENSMUST00000124100	-1.5966	NA	ns	prn
628	ENSMUST00000060330	1.79316	0.598102	ns	1700012b09rik
629	ENSMUST00000071973	1.24735	NA	ns	ero1b
630	ENSMUST00000178879	2.00855	NA	ns	pfn4
631	ENSMUST00000111466	1.06585	0.59964	ns	c1qtnf4
632	ENSMUST00000100540	1.88368	NA	ns	tsc22d4
633	ENSMUST00000171649	1.23949	0.59964	ns	bscl2
634	ENSMUST00000065216	0.946206	0.600914	ns	spink2
635	ENSMUST00000023629	-1.02288	NA	ns	pros1
636	ENSMUST00000105465	-1.37635	NA	ns	psap
637	ENSMUST00000057190	1.50823	NA	ns	pabpc6
638	ENSMUST00000081649	-1.29255	NA	ns	ifitm2
639	ENSMUST00000100847	-1.16194	NA	ns
640	ENSMUST00000110233	1.29772	0.614243	ns	cage1
641	ENSMUST00000162834	-1.62237	NA	ns	cyb5r3
642	ENSMUST00000040806	-0.544436	0.614243	ns	dbil5
643	ENSMUST00000029535	0.911268	0.614243	ns	lelp1
644	ENSMUST00000061578	0.819048	0.616085	ns	setx
645	ENSMUST00000114839	0.989905	0.616085	ns	dnajb6
646	ENSMUST00000017193	1.59615	0.616085	ns	ccdc70
647	ENSMUST00000021217	-0.652657	0.616085	ns	nme2
648	ENSMUST00000155939	1.81433	NA	ns	psmf1
649	ENSMUST00000089430	-0.821616	0.616085	ns	uba52rt
650	ENSMUST00000198532	0.903278	0.618343	ns	gstm1
651	ENSMUST00000030805	-1.31745	NA	ns	park7
652	ENSMUST00000070070	2.29132	NA	ns	dnaja4
653	ENSMUST00000057115	0.992543	0.624288	ns	isca1
654	ENSMUST00000106454	0.597134	0.624288	ns	h3f3b
655	ENSMUST00000072008	1.91037	NA	ns	sh3rf2
656	ENSMUST00000162732	1.60849	0.624678	ns	4930453n24rik
657	ENSMUST00000085679	-0.677324	0.624678	ns	arpc1b
658	ENSMUST00000177779	-0.771459	0.624678	ns	psap
659	ENSMUST00000031032	1.19071	NA	ns	ppm1g
660	ENSMUST00000040766	-0.917249	0.624678	ns	tmed10
661	ENSMUST00000004137	-0.690765	0.624678	ns	gstm7
662	ENSMUST00000080449	0.824762	0.625848	ns	hspa2
663	ENSMUST00000178105	0.966128	0.625848	ns	dynll2
664	ENSMUST00000113045	-1.53895	NA	ns	pwwp3b
665	ENSMUST00000034328	1.33865	NA	ns	ints10
666	ENSMUST00000007139	0.836024	0.6281	ns	eif1b
667	ENSMUST00000230348	0.942878	0.6281	ns	NA
668	ENSMUST00000236636	1.88404	NA	ns	plac8l1
669	ENSMUST00000025257	1.63048	NA	ns	aif1
670	ENSMUST00000033691	-0.727672	0.632963	ns	tsx
671	ENSMUST00000027299	1.27021	0.639067	ns	prss39
672	ENSMUST00000027149	1.28075	0.641898	ns	lancl1
673	ENSMUST00000140840	1.29226	0.642457	ns	marchf11
674	ENSMUST00000143720	1.27956	NA	ns	akap1
675	ENSMUST00000102840	-0.801537	0.642457	ns	ass1
676	ENSMUST00000094215	-0.782693	0.642457	ns	mesd
677	ENSMUST00000097303	1.41314	0.642457	ns	arrdc5
678	ENSMUST00000021495	-0.61439	0.647671	ns	serpina5
679	ENSMUST00000029078	0.955636	0.647671	ns	car2
680	ENSMUST00000005292	-0.796205	0.647671	ns	prdx2
681	ENSMUST00000116514	0.956835	0.649097	ns	wbp11
682	ENSMUST00000089049	2.2279	NA	ns	nudt18
683	ENSMUST00000115246	1.19929	0.654586	ns	csnk1a1
684	ENSMUST00000109019	1.46471	0.657607	ns	uqcrq
685	ENSMUST00000102742	-1.09421	NA	ns	btf3l4
686	ENSMUST00000024970	1.46381	0.658865	ns	gtf2a1l
687	ENSMUST00000120234	-0.782738	0.658865	ns	gm12918
688	ENSMUST00000027992	1.46548	0.658865	ns	enkur
689	ENSMUST00000109950	-0.476189	0.658865	ns	sin3b
690	ENSMUST00000068697	0.886798	0.658865	ns	kcmf1
691	ENSMUST00000057716	1.1497	0.658865	ns	catsperz
692	ENSMUST00000046746	-0.62035	0.658865	ns	igfbp7
693	ENSMUST00000100730	-1.27541	NA	ns	sh3bp5
694	ENSMUST00000043315	-1.03786	NA	ns	serpina3g
695	ENSMUST00000093342	1.15271	0.661503	ns	4933402j07rik
696	ENSMUST00000170157	-0.776186	0.663673	ns	slc3a2
697	ENSMUST00000117346	1.82813	NA	ns	best1
698	ENSMUST00000105229	-1.20948	NA	ns	cd63
699	ENSMUST00000010007	-0.672497	0.664842	ns	sdhb
700	ENSMUST00000030125	0.924161	0.664842	ns	bag1
701	ENSMUST00000197539	1.17816	NA	ns	ube2d3
702	ENSMUST00000020768	0.742804	0.667172	ns	pgam2
703	ENSMUST00000021552	-1.34466	NA	ns	zfp36l1
704	ENSMUST00000020285	-0.925685	NA	ns	sar1a
705	ENSMUST00000202750	0.913066	0.676735	ns	NA
706	ENSMUST00000020204	-1.20946	NA	ns	ntn4
707	ENSMUST00000115817	0.822731	0.67846	ns	tpgs2
708	ENSMUST00000022890	0.934551	0.67846	ns	rnf19a
709	ENSMUST00000128519	-1.00929	NA	ns	eif4a1
710	ENSMUST00000028817	0.781246	0.67941	ns	pcna
711	ENSMUST00000102715	0.882995	0.67941	ns	stk39
712	ENSMUST00000020413	1.25613	0.67941	ns	zpbp
713	ENSMUST00000169613	-0.76728	0.67941	ns	gstp1
714	ENSMUST00000079644	0.560139	0.681111	ns	ybx1
715	ENSMUST00000209207	1.47888	NA	ns	1700029h14rik
716	ENSMUST00000144698	0.884728	0.681111	ns	gpx4
717	ENSMUST00000021682	1.52372	NA	ns	angel1
718	ENSMUST00000195766	0.583455	0.681111	ns	nupr2
719	ENSMUST00000008051	-0.681058	0.681111	ns	cabs1
720	ENSMUST00000001884	0.814132	0.681111	ns	clpb
721	ENSMUST00000091288	-0.876741	0.681111	ns	prnp
722	ENSMUST00000037941	-0.687595	0.681111	ns	cd81
723	ENSMUST00000115621	-0.829188	0.681111	ns	rbm3
724	ENSMUST00000033585	0.581553	0.682278	ns	pgk2
725	ENSMUST00000089824	2.42076	NA	ns	plaat1
726	ENSMUST00000135698	1.14516	0.682278	ns	fam229a
727	ENSMUST00000190279	-0.975203	NA	ns	anapc13
728	ENSMUST00000229623	0.73697	0.682278	ns	NA
729	ENSMUST00000084241	-1.14164	NA	ns	wasf2
730	ENSMUST00000114195	-1.16454	NA	ns	jam2
731	ENSMUST00000058135	2.07728	NA	ns	gm527
732	ENSMUST00000167004	0.573889	0.685171	ns	gpat4
733	ENSMUST00000155819	-2.31608	NA	ns	marchf11
734	ENSMUST00000025385	-1.05688	NA	ns	hsd17b4
735	ENSMUST00000102536	-0.468104	0.686071	ns	rpl11
736	ENSMUST00000187467	1.21477	0.688962	ns	ms4a14
737	ENSMUST00000108032	1.61552	0.688982	ns	ccl27a
738	ENSMUST00000120194	0.758397	0.689227	ns	vcf1
739	ENSMUST00000006301	1.36288	NA	ns	lrwd1
740	ENSMUST00000055915	1.49923	NA	ns	hdgfl1
741	ENSMUST00000043378	1.24471	NA	ns	tmem120a
742	ENSMUST00000185057	1.67524	NA	ns
743	ENSMUST00000053683	1.24654	0.695782	ns	ggnbp1
744	ENSMUST00000114050	0.51065	0.695782	ns	tmsb10
745	ENSMUST00000045487	-1.43234	NA	ns	rhou
746	ENSMUST00000162726	0.843242	0.695782	ns	znhit2
747	ENSMUST00000109314	1.00425	0.695782	ns	syce3
748	ENSMUST00000234003	1.4167	0.695782	ns	cetn1
749	ENSMUST00000061391	1.29406	0.695782	ns	ccdc89
750	ENSMUST00000233665	1.82304	NA	ns	tcp11
751	ENSMUST00000040655	-1.51274	NA	ns	h2-aa
752	ENSMUST00000224463	-1.05168	NA	ns	rps23
753	ENSMUST00000106000	-0.787118	0.695782	ns	cd151
754	ENSMUST00000097080	2.0047	NA	ns	c2cd6
755	ENSMUST00000225337	-0.597872	0.697673	ns	aldh1a1
756	ENSMUST00000194965	-0.568476	0.697695	ns	smcp
757	ENSMUST00000136783	-1.10262	NA	ns	prn
758	ENSMUST00000174779	1.60883	NA	ns	csnk2b
759	ENSMUST00000141384	-0.951663	0.703634	ns	cep85
760	ENSMUST00000021676	-1.41992	NA	ns	erg28
761	ENSMUST00000006235	-0.616924	0.706752	ns	ctsb
762	ENSMUST00000028398	-0.849492	0.706752	ns	ube2e3
763	ENSMUST00000167998	-1.30876	NA	ns	gba1
764	ENSMUST00000153151	2.01157	NA	ns	fmn1
765	ENSMUST00000034612	0.98752	0.707159	ns	ddx25
766	ENSMUST00000034048	1.4745	NA	ns	cfap97
767	ENSMUST00000066905	0.785991	0.710075	ns	chl1
768	ENSMUST00000019911	1.20299	NA	ns	hdac2
769	ENSMUST00000116380	-0.749581	0.711493	ns	rpn2
770	ENSMUST00000020878	1.25729	0.712973	ns	efcab10
771	ENSMUST00000136804	1.05537	NA	ns	mrpl51
772	ENSMUST00000021204	1.26215	NA	ns	nxn
773	ENSMUST00000058470	1.0701	NA	ns	polr2a
774	ENSMUST00000031625	-0.693354	0.714966	ns	arpc1a
775	ENSMUST00000026170	0.966298	0.716568	ns	ubtd1
776	ENSMUST00000153997	1.99436	NA	ns	gm20878
777	ENSMUST00000113979	1.15672	0.718453	ns	lancl1
778	ENSMUST00000097891	1.35121	NA	ns	sh3d21
779	ENSMUST00000100171	-0.627821	0.71991	ns	hspa5
780	ENSMUST00000038421	1.11342	NA	ns	lsm1
781	ENSMUST00000094760	1.99209	NA	ns	sh3d21
782	ENSMUST00000026937	-0.718256	0.720658	ns	iscu
783	ENSMUST00000196339	2.00353	NA	ns	cfap299
784	ENSMUST00000151287	0.594193	0.720658	ns	tcp1
785	ENSMUST00000090178	0.711483	0.720658	ns	dnajb14
786	ENSMUST00000017851	-0.435298	0.720658	ns	serinc3
787	ENSMUST00000189788	0.880293	0.720658	ns	ldhal6b
788	ENSMUST00000060041	1.62322	NA	ns	ccdc185
789	ENSMUST00000029128	0.609197	0.723627	ns	map1lc3a
790	ENSMUST00000056991	1.11146	0.723627	ns	spata46
791	ENSMUST00000034265	1.299	0.723627	ns	1700018b08rik
792	ENSMUST00000048402	1.39651	NA	ns	spata7
793	ENSMUST00000021479	0.662675	0.725334	ns	actr10
794	ENSMUST00000174651	1.02908	NA	ns	gm20604
795	ENSMUST00000061437	-0.886632	NA	ns	adrm1
796	ENSMUST00000066379	-0.929032	NA	ns	chchd3
797	ENSMUST00000039733	-1.14813	NA	ns	osbpl11
798	ENSMUST00000042345	-0.760812	0.728956	ns	ctnna1
799	ENSMUST00000003659	1.37506	NA	ns	comp
800	ENSMUST00000021851	1.11643	0.72896	ns	fam217a
801	ENSMUST00000162154	1.30559	0.729564	ns	fyb1
802	ENSMUST00000078001	0.990457	0.729695	ns	tex101
803	ENSMUST00000031131	0.851295	0.730848	ns	uchl1
804	ENSMUST00000030865	-0.975107	NA	ns	agtrap
805	ENSMUST00000133010	1.3643	NA	ns	dpy19l2
806	ENSMUST00000236052	-0.614006	0.735426	ns	ndfip1
807	ENSMUST00000105354	1.17464	NA	ns	reep6
808	ENSMUST00000114959	0.678909	0.735426	ns	stard6
809	ENSMUST00000022678	1.09894	0.735426	ns	pebp4
810	ENSMUST00000028336	0.933208	0.735426	ns	arl6ip6
811	ENSMUST00000232223	1.24265	NA	ns	rsph3a
812	ENSMUST00000019723	-0.926393	NA	ns	mydgf
813	ENSMUST00000179333	1.67927	NA	ns	ppp1r2-ps6
814	ENSMUST00000117892	-1.0999	NA	ns	slc48a1
815	ENSMUST00000018737	-0.541267	0.740547	ns	sparc
816	ENSMUST00000167246	-1.15964	NA	ns	pja1
817	ENSMUST00000092888	0.757889	0.741157	ns	fbp1
818	ENSMUST00000034211	-0.886862	NA	ns	mt3
819	ENSMUST00000081790	0.850922	0.744013	ns	cacul1
820	ENSMUST00000020550	0.854032	0.744013	ns	cdc34
821	ENSMUST00000020049	-1.43847	NA	ns	ccdc59
822	ENSMUST00000050078	-0.866728	NA	ns	sdf4
823	ENSMUST00000068045	-1.15888	NA	ns	actn4
824	ENSMUST00000025270	-1.0439	NA	ns	riok3
825	ENSMUST00000101358	1.24954	NA	ns	gm614
826	ENSMUST00000102980	-0.477678	0.759253	ns	akr1b1
827	ENSMUST00000106068	0.782804	NA	ns	azin2
828	ENSMUST00000032842	-1.13443	NA	ns	ccdc90b
829	ENSMUST00000047005	1.54202	NA	ns	spata16
830	ENSMUST00000133641	1.9252	NA	ns	ppp1r10
831	ENSMUST00000021607	-1.27534	NA	ns	lgmn
832	ENSMUST00000018430	0.56192	0.764255	ns	psmb6
833	ENSMUST00000027975	-1.09218	NA	ns	phyh
834	ENSMUST00000014220	0.808253	0.764255	ns	dynlt2b
835	ENSMUST00000071841	0.851196	0.764255	ns	klhdc3
836	ENSMUST00000021251	0.882119	0.764255	ns	lrrc46
837	ENSMUST00000174064	-0.550055	0.764255	ns	apoe
838	ENSMUST00000054636	0.608554	0.764255	ns	bag5
839	ENSMUST00000237383	1.5428	NA	ns	1700028j19rik
840	ENSMUST00000137811	0.548479	0.764255	ns	rpl24
841	ENSMUST00000085941	0.818537	0.764255	ns	znhit1
842	ENSMUST00000025656	-0.857554	NA	ns	aldh1a7
843	ENSMUST00000004729	-0.833255	NA	ns	etfb
844	ENSMUST00000099995	1.2395	NA	ns	ift70a2
845	ENSMUST00000006254	-0.704897	0.764255	ns	tbcb
846	ENSMUST00000172912	-0.96672	NA	ns	h2-k1
847	ENSMUST00000090680	1.02525	0.764255	ns	ddx20
848	ENSMUST00000163589	0.924045	NA	ns	bcl2l14
849	ENSMUST00000179554	0.697172	0.764255	ns	dynlt1f
850	ENSMUST00000033824	-0.53885	0.764255	ns	lamp1
851	ENSMUST00000198389	0.779607	0.76429	ns	dcun1d1
852	ENSMUST00000013845	-0.752581	0.764869	ns	timm23
853	ENSMUST00000022060	-1.08235	NA	ns	pdcd6
854	ENSMUST00000032898	0.842779	0.765292	ns	ipo5
855	ENSMUST00000179684	1.53351	NA	ns	otub2
856	ENSMUST00000207082	-0.863852	NA	ns	capns1
857	ENSMUST00000205776	0.995211	0.767012	ns	irgc
858	ENSMUST00000108858	-0.543729	0.767012	ns	sparc
859	ENSMUST00000028977	-0.963771	NA	ns	kif3b
860	ENSMUST00000034400	-1.02514	NA	ns	cyb5b
861	ENSMUST00000222435	-0.678742	0.767012	ns	ftl1-ps1
862	ENSMUST00000060722	1.24044	NA	ns	cxxc5
863	ENSMUST00000013966	0.697168	0.767012	ns	elof1
864	ENSMUST00000054327	1.23461	0.767012	ns	efcab9
865	ENSMUST00000129632	0.577676	0.767012	ns	tcp1
866	ENSMUST00000027877	1.0741	NA	ns	kifap3
867	ENSMUST00000087865	0.723721	0.767012	ns	ybx3
868	ENSMUST00000229952	1.26148	NA	ns	clip4
869	ENSMUST00000110020	-0.626899	0.767012	ns	lgmn
870	ENSMUST00000021083	0.491351	0.767299	ns	jpt1
871	Lx3B_dup3459	-0.712577	0.767299	ns	NA
872	ENSMUST00000028963	0.943304	NA	ns	tbc1d20
873	ENSMUST00000098888	-0.414913	0.76787	ns	smcp
874	ENSMUST00000066774	0.977553	NA	ns	tusc1
875	ENSMUST00000020238	-0.473335	0.770372	ns	hsp90b1
876	ENSMUST00000223999	-0.844997	NA	ns	rps24
877	ENSMUST00000075447	-0.786584	NA	ns	nectin2
878	MLT1A1_dup7860	1.1986	NA	ns	NA
879	ENSMUST00000107810	-1.13139	NA	ns	tomm5
880	ENSMUST00000042942	-0.902477	0.779097	ns	sec23ip
881	ENSMUST00000107729	-0.793764	NA	ns	cyth2
882	ENSMUST00000189907	0.933806	NA	ns
883	ENSMUST00000004134	-0.493503	0.779097	ns	gstm5
884	ENSMUST00000005923	-0.5083	0.779097	ns	psmb4
885	ENSMUST00000043584	0.482326	0.780973	ns	tubb4b
886	ENSMUST00000120108	1.06713	NA	ns	1700016h13rik
887	ENSMUST00000025649	-0.639206	0.785499	ns	ddb1
888	ENSMUST00000202574	1.12448	0.785777	ns	akap3
889	ENSMUST00000108295	-0.986587	NA	ns	unc119
890	ENSMUST00000210314	-0.810078	NA	ns	rnh1
891	ENSMUST00000032264	0.521034	0.788051	ns	gabarapl1
892	ENSMUST00000001950	0.785933	NA	ns	tollip
893	ENSMUST00000041096	-0.971994	NA	ns	pcsk1n
894	ENSMUST00000107576	1.42559	0.78858	ns	spmap1
895	ENSMUST00000033275	1.42562	0.78858	ns	tex36
896	ENSMUST00000120912	-1.08129	NA	ns	paics
897	ENSMUST00000093029	-0.980841	NA	ns	slc47a2
898	ENSMUST00000010451	-0.795938	NA	ns	tmem86a
899	ENSMUST00000126021	-0.915461	NA	ns	psma7
900	ENSMUST00000001127	-0.788292	0.790292	ns	poldip2
901	ENSMUST00000022616	-0.367024	0.790292	ns	clu
902	ENSMUST00000021668	-0.599268	0.790292	ns	npc2
903	ENSMUST00000080492	0.402391	0.790292	ns	rpl36
904	ENSMUST00000032342	-0.673774	0.790292	ns	mgp
905	ENSMUST00000090031	-0.484692	0.791775	ns	gng5
906	ENSMUST00000113610	-0.554053	0.791775	ns	fam236f
907	ENSMUST00000098651	-0.991401	NA	ns	pias1
908	ENSMUST00000020440	-0.704162	0.79187	ns	timm13
909	ENSMUST00000140482	0.805794	NA	ns	tbc1d20
910	ENSMUST00000020209	0.588359	0.793115	ns	ndufa12
911	ENSMUST00000178098	0.642758	0.793115	ns	dcun1d1
912	ENSMUST00000023351	1.25328	NA	ns	mzt2
913	ENSMUST00000112172	-0.443909	0.794039	ns	tmsb4x
914	ENSMUST00000081828	1.12253	NA	ns	bbof1
915	ENSMUST00000174620	-0.876126	NA	ns	rps18
916	ENSMUST00000032441	0.745827	0.795367	ns	ccdc91
917	ENSMUST00000005057	0.980894	NA	ns	thop1
918	ENSMUST00000002127	-0.737823	NA	ns	unc119
919	ENSMUST00000033001	1.0061	0.79875	ns	dgat2
920	ENSMUST00000014321	-1.06176	NA	ns	tvp23b
921	ENSMUST00000031778	0.894197	NA	ns	1700012a03rik
922	ENSMUST00000051509	1.10744	0.79875	ns	ttll10
923	ENSMUST00000219317	-1.07958	NA	ns	cd63
924	ENSMUST00000234107	0.823796	0.79875	ns	rnf138
925	ENSMUST00000069142	-0.49347	0.79875	ns	akr1cl
926	ENSMUST00000018184	-0.827141	NA	ns	rrp7a
927	ENSMUST00000102862	1.19664	0.79875	ns	tex48
928	ENSMUST00000172107	0.656497	0.79875	ns	st13
929	ENSMUST00000190330	1.21295	0.79875	ns	1700001j11rik
930	ENSMUST00000114175	1.12924	NA	ns	tsbp1
931	ENSMUST00000064685	1.09772	0.79875	ns	meig1
932	ENSMUST00000052919	-0.547578	0.79875	ns	ormdl3
933	ENSMUST00000162594	0.893919	NA	ns	bud31
934	ENSMUST00000021942	-0.825842	NA	ns	prelid1
935	ENSMUST00000235603	-0.663127	0.79875	ns	rps14
936	ENSMUST00000166915	0.633169	0.79875	ns	snrpe
937	ENSMUST00000020630	0.602408	0.79875	ns	hspa4
938	ENSMUST00000093201	0.941682	NA	ns	npm1
939	ENSMUST00000037330	-0.505128	0.79875	ns	inha
940	ENSMUST00000088552	-0.500565	0.79875	ns	myl9
941	ENSMUST00000106588	0.801772	0.79875	ns	rps15a
942	ENSMUST00000008966	0.698859	0.79875	ns	acyp1
943	ENSMUST00000144236	-0.956027	NA	ns	mcfd2
944	ENSMUST00000094280	-0.364555	0.79875	ns	chchd2
945	ENSMUST00000102889	-1.01808	NA	ns	ecpas
946	ENSMUST00000107818	-0.975473	NA	ns	ankrd40
947	ENSMUST00000152227	1.01967	NA	ns	desi1
948	ENSMUST00000150767	-0.994968	NA	ns	cerk
949	ENSMUST00000164733	-0.934722	NA	ns	tmem176b
950	ENSMUST00000019075	-0.822181	NA	ns	natd1
951	ENSMUST00000034607	-0.784837	NA	ns	arcn1
952	ENSMUST00000038027	0.62647	0.808333	ns	gpi1
953	ENSMUST00000109084	-0.888128	NA	ns	gnas
954	ENSMUST00000047419	-0.881391	NA	ns	tspo
955	ENSMUST00000114094	1.74529	NA	ns	mdh1b
956	ENSMUST00000005620	0.804701	0.811283	ns	dnajb1
957	ENSMUST00000073192	-0.870224	NA	ns	erlec1
958	ENSMUST00000031250	-0.647026	0.812252	ns	nudt9
959	ENSMUST00000151803	-0.94425	NA	ns	mgat4b
960	ENSMUST00000026538	-0.763657	NA	ns	echs1
961	ENSMUST00000106391	-1.03153	NA	ns	prpsap1
962	ENSMUST00000140769	-0.85357	NA	ns	creg1
963	ENSMUST00000034172	-0.680877	NA	ns	ces1d
964	ENSMUST00000027777	-0.722046	NA	ns	parp1
965	ENSMUST00000050410	-0.64115	0.815728	ns	swi5
966	ENSMUST00000081035	-0.925649	NA	ns	mpeg1
967	ENSMUST00000042373	0.86969	0.815728	ns	shcbp1l
968	ENSMUST00000069271	0.96976	0.815728	ns	dmrtb1
969	ENSMUST00000004786	-1.08088	NA	ns	polr2e
970	ENSMUST00000014546	0.793607	NA	ns	tsg101
971	ENSMUST00000206305	-0.841786	NA	ns	fxyd1
972	ENSMUST00000210815	0.63894	0.818284	ns	ldha
973	ENSMUST00000032321	0.592105	0.819359	ns	bcl2l14
974	ENSMUST00000019861	1.13262	NA	ns	zfp451
975	ENSMUST00000090749	0.680959	0.819747	ns	ppia
976	ENSMUST00000113245	1.04223	NA	ns	irak1bp1
977	ENSMUST00000219648	1.24373	NA	ns	atp8b3
978	ENSMUST00000003705	0.851628	0.819747	ns	aven
979	ENSMUST00000057341	0.938647	0.819747	ns	1700020n01rik
980	ENSMUST00000108204	1.66422	NA	ns	fhl5
981	ENSMUST00000070552	0.68236	0.819747	ns	osbp2
982	ENSMUST00000035673	-1.09711	NA	ns	vhl
983	ENSMUST00000027068	0.753593	NA	ns	tram1
984	ENSMUST00000205098	0.816863	0.819747	ns	chl1
985	ENSMUST00000010597	-0.909237	NA	ns	kansl3
986	ENSMUST00000165649	-0.585847	0.819747	ns	ghitm
987	ENSMUST00000055688	-0.864168	NA	ns	phf13
988	ENSMUST00000084881	-0.751839	NA	ns	crtap
989	ENSMUST00000023071	-0.986953	NA	ns	samm50
990	ENSMUST00000078034	-0.553421	0.819747	ns	rpl9-ps6
991	ENSMUST00000057072	0.856888	0.819747	ns	prdx6b
992	ENSMUST00000107237	-0.750017	NA	ns	psmd4
993	ENSMUST00000169575	1.66461	NA	ns	cimip4
994	ENSMUST00000143444	1.10034	NA	ns	rangrf
995	ENSMUST00000026555	1.66472	NA	ns	cimap1a
996	ENSMUST00000060738	-0.765416	NA	ns	s100a1
997	ENSMUST00000023295	1.66474	NA	ns	acr
998	ENSMUST00000022089	-0.533673	0.824044	ns	med10
999	ENSMUST00000038073	1.66482	NA	ns	catsper2
1000	ENSMUST00000213125	0.984824	0.824044	ns	NA
1001	ENSMUST00000067663	0.585425	0.824044	ns	psmc3
1002	ENSMUST00000041059	-0.823009	NA	ns	trpc4ap
1003	ENSMUST00000111960	0.698162	0.825124	ns	bcl2l14
1004	ENSMUST00000165853	-0.812619	NA	ns	ptp4a2
1005	ENSMUST00000035785	-0.850755	NA	ns	ssr2
1006	ENSMUST00000200968	1.66508	NA	ns	hyal5
1007	ENSMUST00000025835	-0.758838	NA	ns	cpt1a
1008	ENSMUST00000103146	-0.354878	0.827634	ns	rpl23
1009	ENSMUST00000102496	0.858197	NA	ns	lrrc57
1010	ENSMUST00000029178	0.991766	NA	ns	ctnnbl1
1011	ENSMUST00000081593	-0.800905	NA	ns	pgk1
1012	ENSMUST00000007257	-0.580543	0.829733	ns	clic1
1013	ENSMUST00000235569	1.6654	NA	ns	tsga10ip
1014	ENSMUST00000023809	-0.405492	0.831057	ns	amhr2
1015	ENSMUST00000006367	-1.24982	NA	ns	htra1
1016	ENSMUST00000170058	-0.539567	0.831057	ns	gstm5
1017	ENSMUST00000027602	0.727073	0.831057	ns	dars1
1018	ENSMUST00000016400	-0.944148	NA	ns	ctsz
1019	ENSMUST00000030626	-0.680016	0.831057	ns	tmem50a
1020	ENSMUST00000027153	-0.701349	NA	ns	acadl
1021	ENSMUST00000234399	1.61035	0.831057	ns	rnf151
1022	ENSMUST00000025567	-0.45245	0.831057	ns	fads2
1023	ENSMUST00000058093	1.37032	NA	ns	fam187b
1024	ENSMUST00000160507	0.474301	0.831057	ns	sucla2
1025	ENSMUST00000128870	-0.971859	NA	ns	psmb6
1026	ENSMUST00000049703	0.7531	0.831057	ns	4930503b20rik
1027	ENSMUST00000099272	-0.518994	0.831057	ns	rpl21
1028	ENSMUST00000046908	0.608555	0.831057	ns	oser1
1029	ENSMUST00000086423	0.803152	0.831057	ns	kpna2rt
1030	ENSMUST00000020420	0.744649	NA	ns	ap3d1
1031	ENSMUST00000038108	0.438277	0.831441	ns	ndufc1
1032	ENSMUST00000041591	0.92121	NA	ns	enpp2
1033	ENSMUST00000034756	-0.684927	0.831742	ns	anxa2
1034	ENSMUST00000151943	0.876531	NA	ns	ubxn6
1035	ENSMUST00000009157	0.396217	0.831742	ns	dynll1
1036	ENSMUST00000236085	-0.474352	0.83233	ns	ndfip1
1037	ENSMUST00000045887	0.693783	NA	ns	cisd1
1038	ENSMUST00000032419	-0.677246	NA	ns	cmas
1039	ENSMUST00000037709	-1.01967	NA	ns	tm7sf3
1040	ENSMUST00000211116	-0.474801	0.836592	ns	fam236c
1041	ENSMUST00000151821	1.34272	NA	ns	serf1
1042	ENSMUST00000102934	0.96539	NA	ns	rnf38
1043	ENSMUST00000125184	0.365897	0.83717	ns	uba52
1044	ENSMUST00000085050	-0.787155	NA	ns	serpina3c
1045	ENSMUST00000129339	-0.535083	0.83717	ns	eef1b2
1046	ENSMUST00000187391	0.911284	0.83717	ns	1700029h14rik
1047	ENSMUST00000126534	-0.752417	NA	ns	ucp2
1048	ENSMUST00000025250	0.654601	0.83717	ns	bag6
1049	ENSMUST00000068593	-0.886993	NA	ns	c1ra
1050	ENSMUST00000237316	-0.843403	NA	ns	fth1
1051	ENSMUST00000029722	-0.405077	0.840238	ns	rps3a1
1052	ENSMUST00000035086	0.841016	NA	ns	pdcd6ip
1053	ENSMUST00000138101	0.789035	NA	ns	mdh2
1054	ENSMUST00000073713	-0.693675	NA	ns	klk1b24
1055	ENSMUST00000155805	0.653371	0.842023	ns	rps16
1056	ENSMUST00000064104	-0.787279	NA	ns	cdc42se2
1057	ENSMUST00000061158	0.793203	NA	ns	commd3
1058	ENSMUST00000023269	-0.435962	0.844132	ns	rpl24
1059	ENSMUST00000203816	-0.5331	0.845153	ns	rpl32
1060	ENSMUST00000032825	-0.757575	NA	ns	mfge8
1061	ENSMUST00000110557	0.659205	0.845153	ns	polr1d
1062	ENSMUST00000232873	0.87189	NA	ns	snrpc
1063	ENSMUST00000049395	1.3667	NA	ns	ttc29
1064	ENSMUST00000024832	0.740648	0.84522	ns	rsph1
1065	ENSMUST00000097014	-0.395143	0.84522	ns	tuba1a
1066	ENSMUST00000033683	-0.431861	0.845768	ns	rps4x
1067	ENSMUST00000112414	1.59649	NA	ns	acrbp
1068	ENSMUST00000085546	-0.730176	NA	ns	hmgb1
1069	ENSMUST00000102600	-0.721331	NA	ns	fndc5
1070	ENSMUST00000038945	-1.16722	NA	ns	phlda3
1071	ENSMUST00000024338	-0.915375	NA	ns	c1qtnf12
1072	ENSMUST00000010421	-0.667115	0.845768	ns	bltp2
1073	ENSMUST00000071718	-0.461058	0.845768	ns	prdx6
1074	ENSMUST00000023210	-0.751775	NA	ns	cyc1
1075	ENSMUST00000025246	0.638834	0.846649	ns	csnk2b
1076	ENSMUST00000025836	-0.677843	NA	ns	mrpl11
1077	ENSMUST00000107923	0.62913	0.846745	ns	dynll2
1078	ENSMUST00000032998	-0.38746	0.846745	ns	rps3
1079	ENSMUST00000129909	0.466684	0.846745	ns	uba52
1080	ENSMUST00000004920	0.741252	NA	ns	ulk2
1081	ENSMUST00000032561	0.887054	NA	ns	vasp
1082	ENSMUST00000049385	0.345626	0.85235	ns	eif1
1083	ENSMUST00000091358	1.06732	NA	ns	usp1
1084	ENSMUST00000046332	-0.832613	NA	ns	c1qc
1085	ENSMUST00000073228	-0.841952	NA	ns	slc52a3
1086	ENSMUST00000023143	-0.840785	NA	ns	litaf
1087	ENSMUST00000035010	0.553603	0.855017	ns	stt3b
1088	ENSMUST00000107128	-0.827836	NA	ns	myo7a
1089	ENSMUST00000227729	0.893313	0.855017	ns	morn2
1090	ENSMUST00000116621	-0.571794	0.855017	ns	ndufb11
1091	ENSMUST00000060223	-0.992404	NA	ns	ptgr3
1092	ENSMUST00000210714	1.58952	NA	ns	spem3
1093	ENSMUST00000006911	-0.758709	NA	ns	cdk4
1094	ENSMUST00000079545	0.44909	0.85581	ns	st6galnac2
1095	ENSMUST00000081940	0.659834	0.85581	ns	uba52
1096	ENSMUST00000031161	1.28283	NA	ns	spmap2l
1097	ENSMUST00000224954	-0.764767	NA	ns	daam2
1098	ENSMUST00000029803	0.514676	0.857981	ns	eif4e
1099	ENSMUST00000057500	-0.484859	0.857981	ns	rnf7
1100	ENSMUST00000121465	-0.885513	NA	ns	fuca2
1101	ENSMUST00000018914	-0.418125	0.857981	ns	atp5mc3
1102	ENSMUST00000026665	0.882193	NA	ns	cbx4
1103	ENSMUST00000114776	0.688168	0.857981	ns	pias2
1104	ENSMUST00000217455	1.58567	NA	ns	gm7444
1105	ENSMUST00000000348	-0.634276	0.857981	ns	rtca
1106	ENSMUST00000047203	0.724575	0.857981	ns	rnf126
1107	ENSMUST00000060301	0.801862	NA	ns	ly6k
1108	ENSMUST00000150017	1.03578	NA	ns	rangrf
1109	ENSMUST00000164832	1.585	NA	ns	dpy30
1110	ENSMUST00000146114	1.25126	NA	ns	chn2
1111	ENSMUST00000113602	-0.454381	0.857981	ns	fam236e
1112	ENSMUST00000030491	-0.896679	NA	ns	cmpk1
1113	ENSMUST00000113135	-0.910398	NA	ns	ugt1a7c
1114	ENSMUST00000103100	-0.547905	0.857981	ns	eppin
1115	ENSMUST00000097420	-0.691043	NA	ns	rnaset2a
1116	ENSMUST00000034989	-0.384023	0.857981	ns	me1
1117	ENSMUST00000020504	0.434309	0.857981	ns	hint1
1118	ENSMUST00000023550	-0.671648	NA	ns	pdia5
1119	ENSMUST00000034689	-0.683437	NA	ns	pin1
1120	ENSMUST00000219037	-0.840778	NA	ns	cnpy2
1121	ENSMUST00000047429	-0.726213	NA	ns	mrps6
1122	ENSMUST00000018625	-0.73202	NA	ns	appbp2
1123	ENSMUST00000026222	-0.466283	0.857981	ns	ndufb8
1124	ENSMUST00000199678	-0.436041	0.857981	ns	oaz3
1125	ENSMUST00000215696	-0.608647	0.857981	ns	akap12
1126	ENSMUST00000016703	0.384732	0.857981	ns	h3f3b
1127	ENSMUST00000080058	0.429256	0.857981	ns	egln2
1128	ENSMUST00000164756	-0.783418	NA	ns	eid1
1129	ENSMUST00000053180	-0.310114	0.859046	ns	defb19
1130	ENSMUST00000217461	-0.678138	NA	ns	slc44a2
1131	ENSMUST00000030696	0.710957	0.859046	ns	fam76a
1132	ENSMUST00000040676	0.773134	NA	ns	ankrd54
1133	RMER4B_dup2832	-1.02635	NA	ns	NA
1134	ENSMUST00000031383	0.430283	0.859046	ns	ran
1135	ENSMUST00000082437	-0.500845	0.859046	ns	selenof
1136	ENSMUST00000063854	-0.718769	NA	ns	ppp4r2
1137	ENSMUST00000034903	-0.383852	0.859046	ns	gsta4
1138	ENSMUST00000106215	-0.447248	0.859046	ns	actg1
1139	ENSMUST00000046212	-0.831994	NA	ns	slc16a1
1140	ENSMUST00000046207	0.68131	NA	ns	sf3b6
1141	ENSMUST00000021790	-0.71018	NA	ns	tmem14c
1142	ENSMUST00000080001	-0.6795	NA	ns	ufc1
1143	ENSMUST00000075853	0.534263	0.861172	ns	cks2
1144	ENSMUST00000045372	0.688051	0.861172	ns	bpgm
1145	ENSMUST00000057844	-1.08869	NA	ns	b230219d22rik
1146	ENSMUST00000087876	-0.689605	NA	ns	gnas
1147	ENSMUST00000224188	-0.781274	NA	ns	hmgcs1
1148	ENSMUST00000005334	-0.90868	NA	ns	shbg
1149	ENSMUST00000062542	-0.843254	NA	ns	magea13
1150	ENSMUST00000005711	-0.730438	NA	ns	chmp2a
1151	ENSMUST00000108196	-0.80084	NA	ns	capns1
1152	ENSMUST00000135088	-0.515137	0.862815	ns	ywhaq
1153	ENSMUST00000170847	-0.569784	0.862815	ns	hsd3b6
1154	ENSMUST00000027036	0.581215	0.862815	ns	lypla1
1155	ENSMUST00000127698	0.653437	0.862815	ns	tbpl1
1156	ENSMUST00000188025	-0.675606	NA	ns	rpl3
1157	ENSMUST00000058437	-0.349979	0.862815	ns	rpl7
1158	ENSMUST00000184535	0.685536	0.862815	ns	adissp
1159	ENSMUST00000041111	-0.427227	0.862815	ns	sem1
1160	ENSMUST00000029463	-0.447524	0.862815	ns	hsd3b6
1161	ENSMUST00000034469	-0.861867	NA	ns	egln1
1162	ENSMUST00000166518	-0.655295	NA	ns	ssr4
1163	ENSMUST00000051414	-0.720658	NA	ns	magec2
1164	ENSMUST00000005749	-0.828419	NA	ns	ctr9
1165	ENSMUST00000048687	-0.537107	0.866093	ns	tceal9
1166	ENSMUST00000235476	0.673279	NA	ns	paip2
1167	ENSMUST00000021828	-0.936867	NA	ns	nxnl2
1168	ENSMUST00000026122	-0.617238	0.866093	ns	p4hb
1169	ENSMUST00000025253	-0.673932	0.866093	ns	prrc2a
1170	ENSMUST00000169343	-0.898989	NA	ns	NA
1171	ENSMUST00000021514	0.53528	0.866093	ns	ppm1a
1172	ENSMUST00000001240	0.705999	NA	ns	agpat3
1173	ENSMUST00000150459	-0.575945	0.866093	ns	1500009l16rik
1174	ENSMUST00000109554	-0.650162	NA	ns	zc3h7b
1175	ENSMUST00000167012	1.52159	NA	ns
1176	ENSMUST00000022734	-0.696845	NA	ns	dnajc3
1177	ENSMUST00000176957	-1.14429	NA	ns	esd
1178	ENSMUST00000098859	-0.574099	0.873946	ns	tnni3
1179	ENSMUST00000146905	0.502397	0.873946	ns	arl4a
1180	ENSMUST00000135884	-0.51445	0.873946	ns	nme1
1181	ENSMUST00000105686	0.698177	NA	ns	slc25a33
1182	ENSMUST00000082223	-0.38496	0.87521	ns	rpl5
1183	ENSMUST00000029927	0.969235	NA	ns	spaca1
1184	ENSMUST00000036884	-0.712993	NA	ns	klf9
1185	ENSMUST00000232709	0.514895	0.877859	ns	crisp2
1186	ENSMUST00000001809	0.38352	0.877859	ns	pabpc1
1187	ENSMUST00000203883	-0.411721	0.878279	ns	oaz3
1188	ENSMUST00000020217	0.391024	0.879729	ns	nudt4
1189	ENSMUST00000073143	1.1835	NA	ns	cimip3
1190	ENSMUST00000097398	1.04098	NA	ns	dynlt2a1
1191	ENSMUST00000166123	0.59819	0.881664	ns	eif5
1192	ENSMUST00000031434	0.605152	NA	ns	rnf34
1193	ENSMUST00000151668	-0.829039	NA	ns	chmp4b
1194	ENSMUST00000023752	-0.581908	0.881782	ns	aqp2
1195	ENSMUST00000143517	-0.649561	NA	ns	map2k2
1196	ENSMUST00000031935	0.740236	0.881782	ns	prss59
1197	ENSMUST00000163242	-0.594728	0.881782	ns	atxn10
1198	ENSMUST00000061755	-0.765883	NA	ns	lamp2
1199	ENSMUST00000232095	1.11944	NA	ns	ltn1
1200	ENSMUST00000046174	-0.389624	0.881782	ns	cldn11
1201	ENSMUST00000006027	-0.648565	0.881782	ns	reep5
1202	ENSMUST00000102672	-0.799848	NA	ns	nfe2l2
1203	ENSMUST00000040202	0.717127	0.88204	ns	atxn2l
1204	ENSMUST00000114786	-0.698042	NA	ns	hadhb
1205	ENSMUST00000046770	-0.48493	0.883168	ns	nenf
1206	ENSMUST00000085065	-0.722954	NA	ns	ifi27
1207	ENSMUST00000116456	-0.741763	NA	ns	cyth3
1208	ENSMUST00000156690	-0.774109	NA	ns	mef2a
1209	ENSMUST00000179619	-0.797536	NA	ns	adgrg1
1210	ENSMUST00000030164	-0.414278	0.884035	ns	vcp
1211	ENSMUST00000034947	-0.515742	0.884035	ns	ppib
1212	ENSMUST00000025181	-0.637327	NA	ns	h2-k1
1213	ENSMUST00000075738	-0.443399	0.884035	ns	cox6b1
1214	ENSMUST00000026624	0.57297	0.884035	ns	tm9sf2
1215	ENSMUST00000112707	0.396706	0.884035	ns	lrrc8b
1216	ENSMUST00000007130	-0.697733	NA	ns	ctnnb1
1217	ENSMUST00000078676	-0.40735	0.884035	ns	uqcrh
1218	ENSMUST00000166603	0.788486	NA	ns	NA
1219	ENSMUST00000033519	-0.669566	NA	ns	dynlt3
1220	ENSMUST00000171737	-0.533154	0.884035	ns	odc1
1221	ENSMUST00000030665	-0.510699	0.884035	ns	nudc
1222	ENSMUST00000033806	-0.900527	NA	ns	vsig1
1223	ENSMUST00000101208	0.681653	NA	ns	sod3
1224	ENSMUST00000029266	-0.60959	NA	ns	anxa5
1225	ENSMUST00000138843	-0.880638	NA	ns	slc11a2
1226	ENSMUST00000021040	0.84442	NA	ns	cct6b
1227	ENSMUST00000096014	0.397673	0.885083	ns	atp5mk
1228	ENSMUST00000115857	-0.924591	NA	ns	cabyr
1229	ENSMUST00000044691	-0.904566	NA	ns	bag2
1230	ENSMUST00000169860	0.500991	0.885083	ns	morf4l1
1231	ENSMUST00000220845	0.827734	NA	ns	zfand4
1232	ENSMUST00000185127	-0.639557	NA	ns	NA
1233	ENSMUST00000002090	-0.799836	NA	ns	ssr4
1234	ENSMUST00000102499	0.64551	NA	ns	lrrc57
1235	ENSMUST00000117095	-0.547297	0.885083	ns	pld3
1236	ENSMUST00000036153	0.695584	NA	ns	cops8
1237	ENSMUST00000034620	1.11915	0.885083	ns	acrv1
1238	ENSMUST00000134550	0.833774	0.885083	ns	prps1l1
1239	ENSMUST00000020712	1.05638	NA	ns	4921536k21rik
1240	ENSMUST00000077915	-0.486904	0.885083	ns	rpl38
1241	ENSMUST00000034215	-0.293608	0.885083	ns	mt1
1242	ENSMUST00000009693	-0.468329	0.885286	ns	srp14
1243	ENSMUST00000077577	-0.350867	0.885286	ns	tuba1b
1244	ENSMUST00000034204	0.688148	NA	ns	nudt21
1245	ENSMUST00000049294	0.429074	0.885438	ns	snrpd2
1246	ENSMUST00000031167	0.658151	NA	ns	polr2b
1247	ENSMUST00000065359	0.581956	0.887097	ns	fank1
1248	ENSMUST00000156384	1.12128	NA	ns	cylc2
1249	ENSMUST00000204653	-0.552021	0.888647	ns	cnbp
1250	ENSMUST00000133426	-0.667987	NA	ns	ddx5
1251	ENSMUST00000125366	-0.670296	NA	ns	h13
1252	ENSMUST00000031061	-0.64832	NA	ns	dhx15
1253	ENSMUST00000002289	0.530167	0.892539	ns	uchl3
1254	ENSMUST00000029465	0.713351	NA	ns	hsd3b1
1255	ENSMUST00000092425	-0.426259	0.893541	ns	rpl19
1256	ENSMUST00000064404	0.441975	0.893541	ns	glrx3
1257	ENSMUST00000114336	0.744393	0.893541	ns	tprn
1258	ENSMUST00000190729	0.778629	NA	ns	ak6
1259	ENSMUST00000127206	-0.623558	NA	ns	rgs2
1260	ENSMUST00000028117	-0.622274	0.895725	ns	yme1l1
1261	ENSMUST00000027569	1.12467	NA	ns	slco6c1
1262	ENSMUST00000020252	0.598202	0.895725	ns	sycp3
1263	ENSMUST00000026479	0.470029	0.895725	ns	dctn2
1264	ENSMUST00000004200	-0.493217	0.895725	ns	cwc15
1265	ENSMUST00000028222	-0.401035	0.896122	ns	hspa5
1266	ENSMUST00000027421	-0.600311	NA	ns	trip12
1267	ENSMUST00000119559	0.72224	0.896122	ns	lancl1
1268	ENSMUST00000076364	-0.456655	0.896122	ns	rpl10-ps3
1269	ENSMUST00000107759	-0.766954	NA	ns	tulp2
1270	ENSMUST00000021536	0.563041	0.896122	ns	atp6v1d
1271	ENSMUST00000026986	0.622525	NA	ns	higd2a
1272	ENSMUST00000026672	0.713209	NA	ns	pde8a
1273	ENSMUST00000000759	-0.672111	NA	ns	chmp1a
1274	ENSMUST00000038377	0.500209	0.897431	ns	btg1
1275	ENSMUST00000179238	-0.535406	0.897431	ns	psap
1276	ENSMUST00000074606	-0.520184	0.897431	ns	cd302
1277	ENSMUST00000094897	0.908137	NA	ns	dnaaf3
1278	ENSMUST00000065119	-0.781994	NA	ns	fam53a
1279	ENSMUST00000137613	-0.697828	NA	ns	exoc3l2
1280	ENSMUST00000074969	0.814668	NA	ns	cage1
1281	ENSMUST00000024594	-0.656652	NA	ns	agpat4
1282	ENSMUST00000100539	0.660748	NA	ns	tsc22d4
1283	ENSMUST00000021158	-0.670402	NA	ns	txndc17
1284	ENSMUST00000195015	-0.688307	NA	ns	tmco1
1285	ENSMUST00000055984	0.744657	NA	ns	isg20l2
1286	ENSMUST00000065793	-0.534628	0.903017	ns	phgdh
1287	ENSMUST00000037048	-0.446839	0.903017	ns	mmd2
1288	ENSMUST00000054145	0.681349	NA	ns	dcaf5
1289	ENSMUST00000180150	1.05892	NA	ns	gm16405
1290	ENSMUST00000117096	-0.674388	NA	ns	elovl2
1291	ENSMUST00000234735	1.05869	0.903017	ns	cabyr
1292	ENSMUST00000089558	0.470834	0.903017	ns	snrpg
1293	ENSMUST00000178085	-0.83716	NA	ns	magec2
1294	ENSMUST00000020909	-0.362876	0.903017	ns	laptm4a
1295	ENSMUST00000074628	-0.431819	0.903017	ns	wbp2
1296	ENSMUST00000060579	-0.616719	NA	ns	mgat2
1297	ENSMUST00000001716	-0.476415	0.903017	ns	ddt
1298	ENSMUST00000185832	0.333059	0.903017	ns	misfa
1299	ENSMUST00000023867	0.851087	NA	ns	rfc2
1300	ENSMUST00000006462	0.546764	0.90336	ns	aamp
1301	ENSMUST00000019323	-0.595725	NA	ns	mdh2
1302	ENSMUST00000112327	-0.669581	NA	ns	rbbp7
1303	ENSMUST00000109834	-0.496105	0.90336	ns	defb45
1304	ENSMUST00000114449	0.568888	NA	ns	maea
1305	ENSMUST00000015981	-0.556817	NA	ns	sqstm1
1306	ENSMUST00000203954	-0.72226	NA	ns	hnrnpa2b1
1307	ENSMUST00000135025	0.419939	0.90511	ns	eef1g
1308	ENSMUST00000209440	-0.592472	NA	ns	NA
1309	ENSMUST00000020490	-0.739336	NA	ns	wdr82
1310	ENSMUST00000038627	0.584191	0.90779	ns	zfp91
1311	ENSMUST00000001051	-0.671869	NA	ns	s100a6
1312	ENSMUST00000076698	0.553213	0.908087	ns	sypl1
1313	ENSMUST00000020002	-0.623919	NA	ns	abracl
1314	ENSMUST00000040992	-0.734341	NA	ns	nek9
1315	ENSMUST00000099096	-0.624115	NA	ns	wfdc6a
1316	ENSMUST00000082429	-0.450168	0.908087	ns	gpx1
1317	ENSMUST00000103172	-0.395369	0.908087	ns	dstn
1318	ENSMUST00000048162	0.704812	NA	ns	bsdc1
1319	ENSMUST00000134487	-0.486588	0.908087	ns	fam221b
1320	ENSMUST00000022610	-0.535251	NA	ns	scara5
1321	ENSMUST00000035158	-0.81492	NA	ns	trf
1322	ENSMUST00000147812	-0.735171	NA	ns	rnaseh2a
1323	ENSMUST00000135771	0.36836	0.908087	ns	st6galnac2
1324	ENSMUST00000112176	-0.300061	0.908087	ns	tmsb4x
1325	ENSMUST00000020717	-0.599244	NA	ns	arf5
1326	ENSMUST00000022623	-0.588334	NA	ns	trim35
1327	ENSMUST00000020372	-0.345485	0.908373	ns	uqcr11
1328	ENSMUST00000036155	-0.89559	NA	ns	xrra1
1329	ENSMUST00000121717	0.635288	NA	ns	ankef1
1330	ENSMUST00000026976	-0.581307	NA	ns	get4
1331	ENSMUST00000058914	-0.404171	0.909318	ns	tuba1c
1332	ENSMUST00000089024	0.712446	NA	ns	tcp1
1333	ENSMUST00000117611	-0.530132	0.909408	ns	pld3
1334	ENSMUST00000022782	-0.647848	NA	ns	lrp10
1335	ENSMUST00000230068	-0.573746	NA	ns	NA
1336	ENSMUST00000070577	0.917124	NA	ns	1700030j22rik
1337	ENSMUST00000019109	-0.449669	0.912177	ns	ywhah
1338	ENSMUST00000188641	0.540339	0.912177	ns	eloc
1339	ENSMUST00000044277	-0.55962	NA	ns	chmp4b
1340	ENSMUST00000081111	-0.47702	0.912177	ns	impdh2
1341	ENSMUST00000016670	0.692657	0.912177	ns	dyrk3
1342	ENSMUST00000081104	-0.456094	0.912177	ns	timm17a
1343	ENSMUST00000023085	-0.355127	0.912177	ns	ndufa6
1344	ENSMUST00000238882	-0.402825	0.912177	ns	agt
1345	ENSMUST00000143178	-0.57986	NA	ns	tmed7
1346	ENSMUST00000084124	0.631817	NA	ns	pgd
1347	ENSMUST00000117757	-0.38631	0.912697	ns	gapdh
1348	ENSMUST00000045173	-0.788897	NA	ns	tgfbi
1349	ENSMUST00000090025	-0.293399	0.913527	ns	aard
1350	ENSMUST00000118501	0.412845	0.913527	ns	pdcd5
1351	ENSMUST00000177962	0.617464	0.913527	ns	bcap29
1352	ENSMUST00000065678	-0.476519	0.913527	ns	sec61b
1353	ENSMUST00000030795	0.636816	NA	ns	abcf2
1354	ENSMUST00000023807	-0.494292	0.913527	ns	igfbp6
1355	ENSMUST00000031024	0.496642	0.913527	ns	mrpl33
1356	ENSMUST00000080537	-0.564381	NA	ns	rac1
1357	ENSMUST00000021413	-0.588558	NA	ns	nfkbia
1358	ENSMUST00000064740	-0.374888	0.913527	ns	suclg1
1359	ENSMUST00000109734	-0.527888	0.913527	ns	prdx2
1360	ENSMUST00000031309	-0.52401	0.913527	ns	wsb2
1361	ENSMUST00000015157	0.552168	0.913527	ns	trappc2l
1362	ENSMUST00000007980	-0.549208	NA	ns	hnrnpa0
1363	ENSMUST00000017976	-0.430153	0.914944	ns	hspb9
1364	ENSMUST00000044002	-0.417951	0.914944	ns	tmem184a
1365	ENSMUST00000105364	-0.705886	NA	ns	ndufs7
1366	ENSMUST00000090839	0.541802	NA	ns	selenbp1
1367	ENSMUST00000079859	-0.506315	NA	ns	klk1b27
1368	ENSMUST00000105874	-0.692788	NA	ns	slc30a2
1369	ENSMUST00000124565	0.732381	0.915997	ns	pierce2
1370	ENSMUST00000100723	1.50144	NA	ns	1700024g13rik
1371	ENSMUST00000185410	1.50136	NA	ns	1700031l13rik
1372	ENSMUST00000025659	0.78525	NA	ns	zfand5
1373	ENSMUST00000197859	0.518108	0.918497	ns	ube2d3
1374	ENSMUST00000073456	-0.539193	NA	ns	nsa2
1375	ENSMUST00000115907	1.5009	NA	ns	NA
1376	ENSMUST00000030284	-0.604573	NA	ns	rnf11
1377	ENSMUST00000019722	0.4473	0.920138	ns	ubxn6
1378	ENSMUST00000073080	-0.53524	NA	ns	gm10053
1379	ENSMUST00000030361	-0.494794	NA	ns	tmem59
1380	ENSMUST00000210073	-0.593849	NA	ns	rpl13a
1381	ENSMUST00000094151	0.458999	0.920568	ns	rnf187
1382	ENSMUST00000077755	-0.521085	NA	ns	arpc5
1383	ENSMUST00000090192	-0.581014	NA	ns	ube2l3
1384	ENSMUST00000166713	1.49962	NA	ns	cpeb2
1385	ENSMUST00000070726	-0.560486	NA	ns	slc39a6
1386	ENSMUST00000229561	0.93317	NA	ns	NA
1387	ENSMUST00000027111	-0.624564	NA	ns	ndufs1
1388	ENSMUST00000045153	-0.578827	NA	ns	pik3ip1
1389	ENSMUST00000160180	-0.420625	0.925313	ns	cyb5a
1390	ENSMUST00000022842	0.349627	0.925465	ns	cct5
1391	ENSMUST00000031251	-0.649718	NA	ns	hsd17b11
1392	ENSMUST00000215933	0.920173	NA	ns	cox7a2
1393	ENSMUST00000030457	0.520738	0.925465	ns	nasp
1394	ENSMUST00000117299	0.656622	NA	ns	selenoh
1395	ENSMUST00000024042	-0.513788	0.925465	ns	creld2
1396	ENSMUST00000230344	1.49835	NA	ns	NA
1397	ENSMUST00000080149	-0.410556	0.925853	ns	eno1
1398	ENSMUST00000166033	0.670576	NA	ns	ube2d3
1399	ENSMUST00000129423	-0.560342	NA	ns	ttyh1
1400	ENSMUST00000067996	-0.696747	NA	ns	set
1401	ENSMUST00000102774	0.519252	NA	ns	sqstm1
1402	ENSMUST00000030622	-0.680825	NA	ns	syf2
1403	ENSMUST00000070198	0.54995	NA	ns	ppp3ca
1404	ENSMUST00000143987	0.40045	0.930108	ns	ndufv2
1405	ENSMUST00000039487	-0.654463	NA	ns	gtf2h5
1406	ENSMUST00000115079	-0.493254	NA	ns	rpl35a
1407	ENSMUST00000043966	0.581941	NA	ns	mrpl47
1408	ENSMUST00000086075	0.552334	NA	ns	scarb1
1409	ENSMUST00000028551	0.45259	0.930108	ns	emc4
1410	ENSMUST00000020182	-0.783369	NA	ns	pex7
1411	ENSMUST00000026142	-0.353741	0.930108	ns	maged1
1412	ENSMUST00000090006	-0.623396	NA	ns	itgb1
1413	ENSMUST00000102636	-0.418979	0.930108	ns	akirin1
1414	ENSMUST00000092966	0.560514	0.930108	ns	dynlt1c
1415	ENSMUST00000034214	-0.302463	0.930108	ns	mt2
1416	ENSMUST00000032373	-0.323839	0.930108	ns	ldhb
1417	ENSMUST00000111343	0.440204	0.930108	ns	ran
1418	ENSMUST00000217344	-0.35434	0.930108	ns
1419	ENSMUST00000141679	0.514633	0.930108	ns	smkr-ps
1420	ENSMUST00000179233	0.417166	0.930108	ns	NA
1421	ENSMUST00000034775	0.615561	0.930108	ns	fem1b
1422	ENSMUST00000089217	-0.594975	NA	ns	uba1
1423	ENSMUST00000165878	-0.420491	0.930108	ns	psap
1424	ENSMUST00000025762	-0.560397	NA	ns	banf1
1425	ENSMUST00000042564	0.483845	0.930516	ns	ghitm
1426	ENSMUST00000100167	0.536507	NA	ns	abcc1
1427	ENSMUST00000019441	-0.574128	0.932074	ns	nop9
1428	ENSMUST00000020500	-0.56615	NA	ns	appl2
1429	ENSMUST00000021450	-0.620208	NA	ns	sgpp1
1430	ENSMUST00000089377	-0.409799	0.932074	ns	lgals1
1431	ENSMUST00000036226	0.428671	0.932074	ns	fem1c
1432	L1MD2_dup745	0.670062	NA	ns	NA
1433	ENSMUST00000238315	-0.693935	NA	ns	nedd4
1434	ENSMUST00000035234	0.71479	NA	ns	1700102p08rik
1435	ENSMUST00000134040	-0.484409	0.932074	ns	tpt1
1436	ENSMUST00000033313	-0.580977	NA	ns	atp6ap2
1437	ENSMUST00000070850	-0.550648	NA	ns	ppp1r14b
1438	ENSMUST00000131699	0.864141	NA	ns	crisp2
1439	ENSMUST00000116527	-0.405733	0.932074	ns	bex4
1440	ENSMUST00000070918	-0.728562	NA	ns	cmbl
1441	ENSMUST00000136110	0.574359	NA	ns	stmp1
1442	ENSMUST00000020446	-0.449777	0.932074	ns	tmbim4
1443	ENSMUST00000052686	-0.620613	NA	ns	h2ax
1444	ENSMUST00000162415	-0.317946	0.932074	ns	eif4g2
1445	ENSMUST00000022993	-0.547292	NA	ns	derl1
1446	ENSMUST00000070673	-0.474038	NA	ns	rab31
1447	ENSMUST00000080929	-0.490958	0.932074	ns	nxf3
1448	ENSMUST00000080300	-0.249722	0.932074	ns	rps25
1449	ENSMUST00000025759	-0.570468	NA	ns	eif1ad
1450	ENSMUST00000126561	-0.635545	NA	ns	asah1
1451	ENSMUST00000073339	-0.284723	0.932074	ns	pgrmc1
1452	ENSMUST00000100332	0.804753	0.932074	ns	marchf10
1453	ENSMUST00000003066	-0.562601	NA	ns	apoe
1454	ENSMUST00000033686	0.64212	NA	ns	dmrtc1a
1455	ENSMUST00000168443	-0.309388	0.932074	ns	cst12
1456	ENSMUST00000059596	0.656228	NA	ns	eid2
1457	ENSMUST00000022573	-0.707165	NA	ns	esd
1458	ENSMUST00000110894	-0.239249	0.932074	ns	tpt1
1459	ENSMUST00000113600	-0.566435	NA	ns	rab7
1460	ENSMUST00000019276	-0.494289	NA	ns	bc005537
1461	ENSMUST00000034902	-0.384754	0.932074	ns	gsta2
1462	ENSMUST00000116234	-0.43828	0.932074	ns	arl1
1463	ENSMUST00000050970	0.601907	NA	ns	polr1d
1464	ENSMUST00000111435	0.656467	NA	ns	mpzl1
1465	ENSMUST00000053872	-0.496928	NA	ns	cdc42se1
1466	ENSMUST00000070368	0.739726	NA	ns	siah2
1467	ENSMUST00000006716	-0.483351	NA	ns	wnt6
1468	ENSMUST00000094942	0.97369	NA	ns	cfap210
1469	ENSMUST00000027634	-0.312447	0.932074	ns	dbi
1470	ENSMUST00000008812	-0.286086	0.932074	ns	rps18
1471	ENSMUST00000030769	0.359006	0.932074	ns	psmc2
1472	ENSMUST00000030306	-0.586713	0.932074	ns	hook1
1473	ENSMUST00000038007	-0.591346	NA	ns	smpx
1474	ENSMUST00000115642	-0.521202	NA	ns	hdac6
1475	ENSMUST00000020835	0.477626	0.932074	ns	ppm1d
1476	ENSMUST00000038739	-0.505305	NA	ns	rfwd3
1477	ENSMUST00000179781	-0.466611	0.932074	ns	bsg
1478	ENSMUST00000114882	-0.287519	0.932074	ns	rps10
1479	ENSMUST00000114548	-0.562869	NA	ns	cadm1
1480	ENSMUST00000219839	-0.301868	0.932074	ns	chchd10
1481	ENSMUST00000180086	-0.680204	NA	ns	h1f0
1482	ENSMUST00000034848	-0.437146	0.932074	ns	psma4
1483	ENSMUST00000221628	0.540601	NA	ns	ppm1a
1484	ENSMUST00000041565	0.614011	0.932074	ns	ift172
1485	ENSMUST00000030581	0.529546	NA	ns	azin2
1486	ENSMUST00000032078	0.366153	0.932074	ns	cct7
1487	ENSMUST00000185374	-0.438225	0.932074	ns	me1
1488	ENSMUST00000028931	0.44943	0.932074	ns	cst8
1489	ENSMUST00000184744	-0.643071	NA	ns	kctd12
1490	ENSMUST00000023036	-0.422408	0.932074	ns	rbx1
1491	ENSMUST00000032992	-0.353245	0.932074	ns	eif3c
1492	ENSMUST00000156481	0.486128	0.932074	ns	med28
1493	ENSMUST00000079773	0.404821	0.932074	ns	csnk1g2
1494	ENSMUST00000039758	-0.308946	0.932074	ns	cox8a
1495	ENSMUST00000071745	0.448717	0.932074	ns	NA
1496	ENSMUST00000102769	0.48062	0.932074	ns	mmadhc
1497	ENSMUST00000071215	-0.595631	NA	ns	chchd1
1498	ENSMUST00000218127	-0.454628	NA	ns	myl6
1499	ENSMUST00000130498	0.467217	0.932074	ns	bola2
1500	ENSMUST00000060987	0.387001	0.932074	ns	NA
1501	ENSMUST00000172785	-0.521192	NA	ns	h2-d1
1502	ENSMUST00000183946	-0.435543	0.932074	ns	swi5
1503	ENSMUST00000226908	0.627243	NA	ns	rnf139
1504	ENSMUST00000112090	0.759079	NA	ns	dynll1
1505	ENSMUST00000079735	-0.237073	0.936017	ns	rpl30
1506	ENSMUST00000030455	-0.315176	0.936787	ns	akr1a1
1507	ENSMUST00000141217	-0.711491	NA	ns	rpl7
1508	ENSMUST00000118499	0.510939	NA	ns	rps6-ps4
1509	ENSMUST00000022317	-0.516724	NA	ns	prxl2a
1510	ENSMUST00000036383	-0.92341	NA	ns	dnali1
1511	ENSMUST00000075242	-0.344196	0.937655	ns	hspe1
1512	ENSMUST00000070524	-0.479957	0.937655	ns	tgoln1
1513	ENSMUST00000042235	-0.203065	0.937655	ns	eef1a1
1514	ENSMUST00000001507	0.402552	0.94074	ns	cyp51
1515	ENSMUST00000034249	0.495104	NA	ns	cfap20
1516	ENSMUST00000033741	-0.684427	NA	ns	bgn
1517	ENSMUST00000050551	-0.323809	0.942779	ns	cited1
1518	ENSMUST00000032508	-0.412514	0.942779	ns	fkbp4
1519	ENSMUST00000030069	-0.410655	0.942779	ns	ptgr1
1520	ENSMUST00000000421	0.413042	0.942779	ns	tssk3
1521	ENSMUST00000105350	-0.579187	NA	ns	mex3d
1522	ENSMUST00000137499	0.670741	NA	ns	hdac6
1523	ENSMUST00000092163	-0.370857	0.942779	ns	lyz2
1524	ENSMUST00000132253	0.409523	0.942779	ns	ost4
1525	ENSMUST00000032168	-0.438191	NA	ns	sec61a1
1526	ENSMUST00000035038	-0.637428	NA	ns	faim
1527	ENSMUST00000179569	0.378569	0.942779	ns	dynlt1b
1528	ENSMUST00000108430	-0.271992	0.942779	ns	rps19
1529	ENSMUST00000143712	-1.30549	NA	ns	oscp1
[truncated: 1,254 more rows]
